# Supplementary material for: Sequence and structural determinants of RNAPII CTD phase-separation and phosphorylation by CDK7
Source: Nat Commun. 2024 Oct 24;15:9163. doi: 10.1038/s41467-024-53305-2 (PMC11502803; doi:10.1038/s41467-024-53305-2)
Supplement: Supplementary file 4 — Source Data [file 41467_2024_53305_MOESM4_ESM.xlsx]

## Sheet: Fig1. d
Input data from analysis				Calculated in R
				Median of Area				Mean of three medians per CTD variant and its concentration
x	y			x	y			x	y	SD
Name	Area[µm2]	Measurement		Name	Area[µm2]	Measurement		Name	Area[µm2]	sd
Y1A_2.5	0	1		wt_10	2.09707	1		wt_10	2.48916	0.475354
Y1A_5	0	1		wt_10	3.01786	2		wt_2.5	1.07515	0.209412
Y1A_10	0	1		wt_10	2.35255	3		wt_5	2.11836	0.629137
Y1F_10	1.21353	1		wt_2.5	0.883535	1		Y1A_10	0	0
Y1F_10	7.86665	1		wt_2.5	1.29869	2		Y1A_2.5	0	0
Y1F_10	7.73892	1		wt_2.5	1.04321	3		Y1A_5	0	0
Y1F_10	1.99062	1		wt_5	1.51159	1		Y1F_10	1.48675	0.761124
Y1F_10	5.14154	1		wt_5	2.7677	2		Y1F_2.5	0	0
Y1F_10	0.777085	1		wt_5	2.07578	3		Y1F_5	0.919018	0.534118
Y1F_10	5.0138	1		Y1A_10	0	1
Y1F_10	0.606765	1		Y1A_10	0	2
Y1F_10	1.31998	1		Y1A_10	0	3
Y1F_10	16.5423	1		Y1A_2.5	0	1
Y1F_10	1.30933	1		Y1A_2.5	0	2
Y1F_10	2.05449	1		Y1A_2.5	0	3
Y1F_10	0.38322	1		Y1A_5	0	1
Y1F_10	0.14903	1		Y1A_5	0	2
Y1F_10	3.9493	1		Y1A_5	0	3
Y1F_10	0.308705	1		Y1F_10	2.0332	1
Y1F_10	4.63058	1		Y1F_10	1.80965	2
Y1F_10	5.8654	1		Y1F_10	0.61741	3
Y1F_10	1.58611	1		Y1F_2.5	0	2
Y1F_10	0.606765	1		Y1F_2.5	0	3
Y1F_10	2.33126	1		Y1F_2.5	0	1
Y1F_10	1.10708	1		Y1F_5	1.3253	1
Y1F_10	2.23545	1		Y1F_5	1.11773	2
Y1F_10	6.89796	1		Y1F_5	0.314028	3
Y1F_10	1.66062	1
Y1F_10	3.17221	1
Y1F_10	0.840955	1
Y1F_10	1.92674	1
Y1F_10	0.393865	1
Y1F_10	10.645	1			10µM	_10
Y1F_10	3.91736	1			5µM	_5
Y1F_10	1.0645	1			2.5µM	_2.5
Y1F_10	0.393865	1
Y1F_10	3.80027	1
Y1F_10	23.3338	1
Y1F_10	1.35191	1
Y1F_10	0.372575	1
Y1F_10	2.89544	1
Y1F_10	1.90545	1
Y1F_10	22.2268	1
Y1F_10	0.840955	1
Y1F_10	2.37384	1
Y1F_10	5.92927	1
Y1F_10	3.25737	1
Y1F_10	2.9806	1
Y1F_10	0.25548	1
Y1F_10	12.1885	1
Y1F_10	5.79088	1
Y1F_10	6.8128	1
Y1F_10	1.3945	1
Y1F_10	1.52224	1
Y1F_10	3.64059	1
Y1F_10	14.6049	1
Y1F_10	1.50094	1
Y1F_10	0.138385	1
Y1F_10	0.68128	1
Y1F_10	7.06828	1
Y1F_10	1.86288	1
Y1F_10	1.83094	1
Y1F_10	0.19161	1
Y1F_10	1.57546	1
Y1F_10	0.17032	1
Y1F_10	0.51096	1
Y1F_10	2.20351	1
Y1F_10	16.1059	1
Y1F_10	0.436445	1
Y1F_10	0.48967	1
Y1F_10	4.4709	1
Y1F_10	3.9493	1
Y1F_10	3.05511	1
Y1F_10	0.23419	1
Y1F_10	0.57483	1
Y1F_10	7.08957	1
Y1F_10	7.22795	1
Y1F_10	0.393865	1
Y1F_10	5.54605	1
Y1F_10	1.24547	1
Y1F_10	2.38448	1
Y1F_10	1.69256	1
Y1F_10	2.35255	1
Y1F_10	5.06702	1
Y1F_10	4.60928	1
Y1F_10	0.329995	1
Y1F_10	1.90545	1
Y1F_10	0.691925	1
Y1F_10	4.00252	1
Y1F_10	0.87289	1
Y1F_10	3.6193	1
Y1F_10	19.5868	1
Y1F_10	0.223545	1
Y1F_10	9.94243	1
Y1F_10	1.01127	1
Y1F_10	2.10771	1
Y1F_10	3.72575	1
Y1F_10	0.2129	1
Y1F_10	12.3908	1
Y1F_10	0.46838	1
Y1F_10	1.78836	1
Y1F_10	8.12214	1
Y1F_10	1.86288	1
Y1F_10	1.94803	1
Y1F_10	0.59612	1
Y1F_10	0.25548	1
Y1F_10	1.88417	1
Y1F_10	1.00063	1
Y1F_10	2.72512	1
Y1F_10	1.66062	1
Y1F_10	9.20792	1
Y1F_10	0.564185	1
Y1F_10	3.98123	1
Y1F_10	8.88857	1
Y1F_10	12.0714	1
Y1F_10	1.64997	1
Y1F_10	1.58611	1
Y1F_10	1.33062	1
Y1F_10	6.73829	1
Y1F_10	2.02255	1
Y1F_10	9.09083	1
Y1F_10	2.5548	1
Y1F_10	1.21353	1
Y1F_10	3.90672	1
Y1F_10	0.2129	1
Y1F_10	2.82092	1
Y1F_10	0.798375	1
Y1F_10	2.09707	1
Y1F_10	0.351285	1
Y1F_10	1.40514	1
Y1F_10	1.799	1
Y1F_10	0.926115	1
Y1F_10	3.88543	1
Y1F_10	1.04321	1
Y1F_10	0.989985	1
Y1F_10	2.42706	1
Y1F_10	8.516	1
Y1F_10	0.329995	1
Y1F_10	2.54415	1
Y1F_10	10.7834	1
Y1F_10	0.91547	1
Y1F_10	0.8516	1
Y1F_10	6.01443	1
Y1F_10	3.42769	1
Y1F_10	6.30184	1
Y1F_10	0.649345	1
Y1F_10	0.25548	1
Y1F_10	13.8066	1
Y1F_10	3.16156	1
Y1F_10	0.479025	1
Y1F_10	1.21353	1
Y1F_10	5.04573	1
Y1F_10	4.18349	1
Y1F_10	5.57798	1
Y1F_10	0.46838	1
Y1F_10	11.7521	1
Y1F_10	1.799	1
Y1F_10	3.70446	1
Y1F_10	0.2129	1
Y1F_10	2.16093	1
Y1F_10	2.02255	1
Y1F_10	0.23419	1
Y1F_10	1.0645	1
Y1F_10	0.947405	1
Y1F_10	6.52538	1
Y1F_10	0.19161	1
Y1F_10	15.9781	1
Y1F_10	12.4653	1
Y1F_10	2.36319	1
Y1F_10	2.63996	1
Y1F_10	2.21416	1
Y1F_10	0.883535	1
Y1F_10	2.69319	1
Y1F_10	5.50347	1
Y1F_10	0.755795	1
Y1F_10	0.223545	1
Y1F_10	6.84474	1
Y1F_10	1.57546	1
Y1F_10	9.31438	1
Y1F_10	2.5548	1
Y1F_10	1.51159	1
Y1F_10	1.09644	1
Y1F_10	6.46152	1
Y1F_10	0.904825	1
Y1F_10	2.0332	1
Y1F_10	2.09707	1
Y1F_10	0.266125	1
Y1F_10	3.11898	1
Y1F_10	3.69381	1
Y1F_10	2.88479	1
Y1F_10	1.26676	1
Y1F_10	1.28805	1
Y1F_10	11.8585	1
Y1F_10	1.90545	1
Y1F_10	1.63933	1
Y1F_10	0.734505	1
Y1F_10	1.04321	1
Y1F_10	0.80902	1
Y1F_10	3.17221	1
Y1F_10	0.840955	1
Y1F_10	2.19287	1
Y1F_10	0.17032	1
Y1F_10	1.52224	1
Y1F_10	0.23419	1
Y1F_10	2.18222	1
Y1F_10	0.819665	1
Y1F_10	0.351285	1
Y1F_10	1.20288	1
Y1F_10	1.93739	1
Y1F_10	1.20288	1
Y1F_10	17.8942	1
Y1F_10	2.50157	1
Y1F_10	1.28805	1
Y1F_10	3.81091	1
Y1F_10	1.57546	1
Y1F_10	2.73576	1
Y1F_10	3.03383	1
Y1F_10	0.89418	1
Y1F_10	8.75019	1
Y1F_10	6.49345	1
Y1F_10	14.5624	1
Y1F_10	3.41704	1
Y1F_10	1.96932	1
Y1F_10	6.20603	1
Y1F_10	1.72449	1
Y1F_10	0.19161	1
Y1F_10	3.37446	1
Y1F_10	3.38511	1
Y1F_10	0.926115	1
Y1F_10	4.46026	1
Y1F_10	6.32313	1
Y1F_10	8.3989	1
Y1F_10	1.36256	1
Y1F_10	1.01127	1
Y1F_10	0.819665	1
Y1F_10	0.606765	1
Y1F_10	5.42895	1
Y1F_10	1.0645	1
Y1F_10	0.19161	1
Y1F_10	4.99251	1
Y1F_10	3.59801	1
Y1F_10	6.16345	1
Y1F_10	9.78275	1
Y1F_10	10.5811	1
Y1F_10	0.97934	1
Y1F_10	3.70446	1
Y1F_10	3.42769	1
Y1F_10	0.904825	1
Y1F_10	0.777085	1
Y1F_10	6.96183	1
Y1F_10	1.41579	1
Y1F_10	0.19161	1
Y1F_10	0.72386	1
Y1F_10	1.75642	1
Y1F_10	20.8642	1
Y1F_10	3.03383	1
Y1F_10	1.1603	1
Y1F_10	5.16282	1
Y1F_10	2.33126	1
Y1F_10	1.34127	1
Y1F_10	2.40577	1
Y1F_10	3.0764	1
Y1F_10	1.80965	1
Y1F_10	5.64185	1
Y1F_10	0.93676	1
Y1F_10	4.84347	1
Y1F_10	3.18285	1
Y1F_10	4.23671	1
Y1F_10	13.1785	1
Y1F_10	2.37384	1
Y1F_10	0.415155	1
Y1F_10	3.44898	1
Y1F_10	0.29806	1
Y1F_10	0.691925	1
Y1F_10	2.69319	1
Y1F_10	2.92738	1
Y1F_10	3.65123	1
Y1F_10	2.89544	1
Y1F_10	0.266125	1
Y1F_10	8.34568	1
wt_10	2.33126	1
wt_10	7.35569	1
wt_10	0.14903	1
wt_10	0.564185	1
wt_10	0.840955	1
wt_10	0.29806	1
wt_10	0.606765	1
wt_10	8.61181	1
wt_10	0.53225	1
wt_10	0.34064	1
wt_10	2.78899	1
wt_10	4.06639	1
wt_10	8.64374	1
wt_10	6.33378	1
wt_10	1.02192	1
wt_10	3.34253	1
wt_10	12.5824	1
wt_10	1.08579	1
wt_10	0.734505	1
wt_10	0.415155	1
wt_10	3.17221	1
wt_10	3.65123	1
wt_10	4.13026	1
wt_10	1.63933	1
wt_10	1.96932	1
wt_10	15.5204	1
wt_10	8.31375	1
wt_10	0.606765	1
wt_10	12.3588	1
wt_10	1.58611	1
wt_10	1.59675	1
wt_10	4.96057	1
wt_10	0.734505	1
wt_10	0.904825	1
wt_10	15.6907	1
wt_10	0.329995	1
wt_10	0.393865	1
wt_10	1.44772	1
wt_10	0.97934	1
wt_10	16.6701	1
wt_10	0.415155	1
wt_10	3.91736	1
wt_10	0.91547	1
wt_10	1.11773	1
wt_10	7.44085	1
wt_10	15.9356	1
wt_10	0.862245	1
wt_10	3.34253	1
wt_10	0.628055	1
wt_10	2.01191	1
wt_10	2.13964	1
wt_10	1.47965	1
wt_10	12.9656	1
wt_10	1.74578	1
wt_10	0.436445	1
wt_10	8.28181	1
wt_10	1.18159	1
wt_10	3.3106	1
wt_10	13.7427	1
wt_10	13.6682	1
wt_10	1.71385	1
wt_10	19.5655	1
wt_10	0.308705	1
wt_10	9.51663	1
wt_10	0.393865	1
wt_10	4.57735	1
wt_10	0.17032	1
wt_10	2.89544	1
wt_10	2.91673	1
wt_10	0.27677	1
wt_10	8.95245	1
wt_10	0.61741	1
wt_10	9.92114	1
wt_10	8.2073	1
wt_10	18.022	1
wt_10	0.23419	1
wt_10	3.9493	1
wt_10	5.46089	1
wt_10	1.25611	1
wt_10	0.777085	1
wt_10	1.28805	1
wt_10	1.33062	1
wt_10	2.27803	1
wt_10	17.1917	1
wt_10	7.96246	1
wt_10	0.138385	1
wt_10	1.37321	1
wt_10	4.18349	1
wt_10	12.6143	1
wt_10	5.66314	1
wt_10	3.36382	1
wt_10	3.81091	1
wt_10	17.9368	1
wt_10	3.17221	1
wt_10	1.54353	1
wt_10	0.649345	1
wt_10	7.38763	1
wt_10	2.11836	1
wt_10	0.628055	1
wt_10	5.50347	1
wt_10	0.25548	1
wt_10	0.436445	1
wt_10	0.17032	1
wt_10	5.16282	1
wt_10	1.55417	1
wt_10	1.80965	1
wt_10	0.72386	1
wt_10	1.68191	1
wt_10	6.11023	1
wt_10	0.351285	1
wt_10	0.798375	1
wt_10	6.44022	1
wt_10	6.46152	1
wt_10	4.65186	1
wt_10	6.06765	1
wt_10	1.29869	1
wt_10	0.393865	1
wt_10	1.87352	1
wt_10	0.479025	1
wt_10	2.04384	1
wt_10	0.138385	1
wt_10	1.01127	1
wt_10	3.56608	1
wt_10	1.58611	1
wt_10	10.3256	1
wt_10	0.19161	1
wt_10	0.40451	1
wt_10	2.96996	1
wt_10	6.20603	1
wt_10	9.25051	1
wt_10	1.13902	1
wt_10	1.34127	1
wt_10	15.6162	1
wt_10	0.329995	1
wt_10	0.862245	1
wt_10	0.53225	1
wt_10	10.1234	1
wt_10	1.33062	1
wt_10	15.5523	1
wt_10	34.8411	1
wt_10	6.9086	1
wt_10	3.05511	1
wt_10	0.223545	1
wt_10	1.92674	1
wt_10	0.8516	1
wt_10	7.50472	1
wt_10	0.72386	1
wt_10	2.32061	1
wt_10	13.5191	1
wt_10	0.798375	1
wt_10	0.223545	1
wt_10	0.87289	1
wt_10	1.45836	1
wt_10	0.91547	1
wt_10	19.6081	1
wt_10	0.585475	1
wt_10	2.17158	1
wt_10	2.09707	1
wt_10	2.11836	1
wt_10	0.734505	1
wt_10	1.60739	1
wt_10	7.5686	1
wt_10	0.372575	1
wt_10	2.30997	1
wt_10	0.74515	1
wt_10	0.500315	1
wt_10	0.57483	1
wt_10	0.61741	1
wt_10	1.47965	1
wt_10	1.3945	1
wt_10	4.96057	1
wt_10	9.21857	1
wt_10	0.55354	1
wt_10	0.479025	1
wt_10	14.7646	1
wt_10	0.266125	1
wt_10	17.6068	1
wt_10	2.19287	1
wt_10	3.67252	1
wt_10	1.07515	1
wt_10	15.2862	1
wt_10	4.11961	1
wt_10	9.86791	1
wt_10	7.19602	1
wt_10	10.0169	1
wt_10	0.59612	1
wt_10	0.436445	1
wt_10	3.17221	1
wt_10	8.36697	1
wt_10	4.44961	1
wt_10	0.989985	1
wt_10	2.50157	1
wt_10	1.33062	1
wt_10	0.48967	1
wt_10	1.04321	1
wt_10	0.266125	1
wt_10	0.372575	1
wt_10	5.30121	1
wt_10	0.31935	1
wt_10	1.26676	1
wt_10	1.78836	1
wt_10	3.06576	1
wt_10	7.08957	1
wt_10	4.43896	1
wt_10	2.53351	1
wt_10	3.00189	1
wt_10	0.479025	1
wt_10	2.57609	1
wt_10	1.73514	1
wt_10	0.989985	1
wt_10	0.564185	1
wt_10	16.9788	1
wt_10	0.44709	1
wt_10	1.73514	1
wt_10	1.90545	1
wt_10	0.6387	1
wt_10	3.95994	1
wt_10	8.16471	1
wt_10	0.61741	1
wt_10	0.19161	1
wt_10	7.28118	1
wt_10	0.48967	1
wt_10	0.904825	1
wt_10	0.17032	1
wt_10	1.75642	1
wt_10	2.62932	1
wt_10	7.74956	1
wt_10	0.87289	1
wt_10	3.9493	1
wt_10	2.36319	1
wt_10	4.57735	1
wt_10	0.479025	1
wt_10	4.06639	1
wt_10	4.0451	1
wt_10	7.28118	1
wt_10	1.47965	1
wt_10	2.05449	1
wt_10	2.71448	1
wt_10	1.86288	1
wt_10	2.46964	1
wt_10	4.09832	1
wt_10	5.87604	1
wt_10	0.38322	1
wt_10	0.351285	1
wt_10	9.30373	1
wt_10	3.70446	1
wt_10	4.21542	1
wt_10	4.84347	1
wt_10	2.48028	1
wt_10	4.00252	1
wt_10	1.07515	1
wt_10	3.08705	1
wt_10	12.0927	1
wt_10	21.7477	1
wt_10	0.564185	1
wt_10	13.3914	1
wt_10	2.53351	1
wt_10	3.24673	1
wt_10	0.819665	1
wt_10	7.77085	1
wt_10	1.63933	1
wt_10	1.18159	1
wt_10	2.58674	1
wt_10	5.34379	1
wt_10	6.89796	1
wt_10	0.542895	1
wt_10	4.16219	1
wt_10	6.95118	1
wt_10	2.61867	1
wt_10	5.97185	1
wt_10	0.55354	1
wt_10	3.90672	1
wt_10	4.81154	1
wt_10	1.07515	1
wt_10	0.606765	1
wt_10	2.27803	1
wt_10	0.57483	1
wt_10	8.07955	1
wt_10	0.415155	1
wt_10	8.31375	1
wt_10	0.926115	1
wt_10	3.47027	1
wt_10	3.58737	1
wt_10	0.564185	1
wt_10	1.2774	1
wt_10	2.06513	1
wt_10	2.95931	1
wt_10	0.61741	1
wt_10	3.35317	1
wt_10	13.7533	1
wt_10	3.05511	1
wt_10	5.72701	1
wt_10	3.72575	1
wt_10	3.34253	1
wt_10	1.36256	1
wt_10	5.91862	1
wt_10	0.48967	1
wt_10	2.17158	1
wt_10	4.11961	1
wt_10	2.02255	1
wt_10	1.82029	1
wt_10	14.8391	1
wt_10	3.58737	1
wt_10	11.156	1
wt_10	3.82156	1
wt_10	9.17599	1
wt_10	5.80152	1
wt_10	10.1447	1
wt_10	15.8291	1
wt_10	1.22418	1
wt_10	7.57924	1
wt_10	0.457735	1
wt_10	0.53225	1
wt_10	0.628055	1
wt_10	0.38322	1
wt_10	0.95805	1
wt_10	1.03256	1
wt_10	0.755795	1
wt_10	21.5561	1
wt_10	0.4258	1
wt_10	0.38322	1
wt_10	1.40514	1
wt_10	15.4565	1
wt_10	1.20288	1
wt_10	0.97934	1
wt_10	1.53288	1
wt_10	2.10771	1
wt_10	5.26928	1
wt_10	1.66062	1
wt_10	1.35191	1
wt_10	8.13278	1
wt_10	8.55858	1
wt_10	9.27179	1
wt_10	5.41831	1
wt_10	0.70257	1
wt_10	0.4258	1
wt_10	0.68128	1
wt_10	1.94803	1
wt_10	0.34064	1
wt_2.5	7.62182	1
wt_2.5	0.72386	1
wt_2.5	0.138385	1
wt_2.5	0.40451	1
wt_2.5	0.713215	1
wt_2.5	0.415155	1
wt_2.5	4.91799	1
wt_2.5	1.71385	1
wt_2.5	0.55354	1
wt_2.5	1.37321	1
wt_2.5	1.0645	1
wt_2.5	0.691925	1
wt_2.5	0.457735	1
wt_2.5	2.6719	1
wt_2.5	1.47965	1
wt_2.5	1.92674	1
wt_2.5	0.883535	1
wt_2.5	0.53225	1
wt_2.5	0.904825	1
wt_2.5	0.27677	1
wt_2.5	2.88479	1
wt_2.5	0.436445	1
wt_2.5	1.74578	1
wt_2.5	0.4258	1
wt_2.5	1.58611	1
wt_2.5	0.393865	1
wt_2.5	0.17032	1
wt_2.5	0.17032	1
wt_2.5	3.80027	1
wt_2.5	4.90735	1
wt_2.5	0.479025	1
wt_2.5	0.777085	1
wt_2.5	0.862245	1
wt_2.5	0.436445	1
wt_2.5	0.904825	1
wt_2.5	0.138385	1
wt_2.5	0.51096	1
wt_2.5	1.26676	1
wt_2.5	0.83031	1
wt_2.5	0.51096	1
wt_2.5	1.10708	1
wt_2.5	1.42643	1
wt_2.5	0.27677	1
wt_2.5	0.61741	1
wt_2.5	1.89481	1
wt_2.5	1.44772	1
wt_2.5	0.968695	1
wt_2.5	1.57546	1
wt_2.5	1.56482	1
wt_2.5	6.18475	1
wt_2.5	1.66062	1
wt_2.5	0.2129	1
wt_2.5	4.54542	1
wt_2.5	0.691925	1
wt_2.5	0.862245	1
wt_2.5	3.98123	1
wt_2.5	1.4903	1
Y1F_2.5	0	NA
Y1F_5	0.97934	1
Y1F_5	0.500315	1
Y1F_5	0.223545	1
Y1F_5	0.649345	1
Y1F_5	1.55417	1
Y1F_5	3.00189	1
Y1F_5	4.42832	1
Y1F_5	0.2129	1
Y1F_5	0.25548	1
Y1F_5	1.80965	1
Y1F_5	0.202255	1
Y1F_5	3.28931	1
Y1F_5	2.36319	1
Y1F_5	3.11898	1
Y1F_5	0.38322	1
Y1F_5	0.372575	1
Y1F_5	0.23419	1
Y1F_5	8.78213	1
Y1F_5	0.8516	1
Y1F_5	1.05385	1
Y1F_5	0.59612	1
Y1F_5	1.34127	1
Y1F_5	3.39575	1
Y1F_5	1.33062	1
Y1F_5	0.202255	1
Y1F_5	0.46838	1
Y1F_5	1.31998	1
Y1F_5	2.20351	1
Y1F_5	0.266125	1
Y1F_5	2.78899	1
Y1F_5	0.777085	1
Y1F_5	0.819665	1
Y1F_5	0.585475	1
Y1F_5	6.70635	1
Y1F_5	1.60739	1
Y1F_5	2.99125	1
Y1F_5	1.22418	1
Y1F_5	2.41642	1
Y1F_5	2.44835	1
Y1F_5	3.66188	1
Y1F_5	0.989985	1
Y1F_5	2.93802	1
Y1F_5	2.05449	1
Y1F_5	1.89481	1
Y1F_5	1.36256	1
Y1F_5	2.05449	1
Y1F_5	0.244835	1
Y1F_5	0.40451	1
Y1F_5	0.372575	1
Y1F_5	3.73639	1
Y1F_5	3.09769	1
Y1F_5	0.606765	1
Y1F_5	13.7214	1
Y1F_5	1.36256	1
Y1F_5	1.55417	1
Y1F_5	0.862245	1
Y1F_5	0.83031	1
Y1F_5	0.138385	1
wt_5	0.968695	1
wt_5	0.798375	1
wt_5	0.89418	1
wt_5	2.27803	1
wt_5	2.20351	1
wt_5	0.38322	1
wt_5	0.266125	1
wt_5	0.989985	1
wt_5	4.42832	1
wt_5	1.21353	1
wt_5	0.76644	1
wt_5	0.542895	1
wt_5	3.26802	1
wt_5	3.00189	1
wt_5	1.47965	1
wt_5	6.25926	1
wt_5	4.52412	1
wt_5	1.33062	1
wt_5	3.12963	1
wt_5	0.628055	1
wt_5	0.138385	1
wt_5	4.34316	1
wt_5	0.23419	1
wt_5	0.479025	1
wt_5	0.244835	1
wt_5	4.19413	1
wt_5	0.6387	1
wt_5	0.27677	1
wt_5	0.23419	1
wt_5	2.21416	1
wt_5	1.71385	1
wt_5	1.89481	1
wt_5	4.87541	1
wt_5	0.308705	1
wt_5	0.755795	1
wt_5	0.14903	1
wt_5	1.51159	1
wt_5	2.44835	1
wt_5	5.5354	1
wt_5	0.798375	1
wt_5	0.904825	1
wt_5	2.16093	1
wt_5	0.670635	1
wt_5	2.82092	1
wt_5	2.93802	1
wt_5	1.46901	1
wt_5	3.68317	1
wt_5	0.351285	1
wt_5	0.14903	1
wt_5	2.77834	1
wt_5	1.58611	1
wt_5	0.40451	1
wt_5	3.67252	1
wt_5	0.500315	1
wt_5	0.457735	1
wt_5	5.1096	1
wt_5	3.29995	1
wt_5	2.16093	1
wt_5	0.947405	1
wt_5	8.11149	1
wt_5	3.75768	1
wt_5	4.0451	1
wt_5	4.83283	1
wt_5	0.57483	1
wt_5	1.75642	1
wt_5	1.2774	1
wt_5	0.649345	1
wt_5	4.77961	1
wt_5	1.29869	1
wt_5	3.02318	1
wt_5	1.03256	1
wt_5	0.2129	1
wt_5	0.48967	1
wt_5	4.63058	1
wt_5	1.60739	1
wt_5	3.10834	1
wt_5	1.82029	1
wt_5	1.78836	1
wt_5	1.12837	1
wt_5	1.90545	1
wt_5	1.00063	1
wt_5	6.61055	1
wt_5	1.92674	1
wt_5	1.08579	1
wt_5	7.97311	1
Y1A_2.5	0	2
Y1A_5	0	2
Y1A_10	0	2
Y1F_10	0.713215	2
Y1F_10	3.05511	2
Y1F_10	2.28868	2
Y1F_10	1.83094	2
Y1F_10	1.09644	2
Y1F_10	5.54605	2
Y1F_10	1.18159	2
Y1F_10	1.69256	2
Y1F_10	7.60053	2
Y1F_10	0.266125	2
Y1F_10	0.266125	2
Y1F_10	6.64248	2
Y1F_10	0.606765	2
Y1F_10	0.23419	2
Y1F_10	1.46901	2
Y1F_10	2.20351	2
Y1F_10	1.21353	2
Y1F_10	0.372575	2
Y1F_10	1.00063	2
Y1F_10	6.70635	2
Y1F_10	0.159675	2
Y1F_10	0.436445	2
Y1F_10	1.07515	2
Y1F_10	3.03383	2
Y1F_10	0.223545	2
Y1F_10	0.55354	2
Y1F_10	2.44835	2
Y1F_10	0.83031	2
Y1F_10	2.74641	2
Y1F_10	1.45836	2
Y1F_10	0.457735	2
Y1F_10	0.80902	2
Y1F_10	3.62995	2
Y1F_10	7.89859	2
Y1F_10	2.85286	2
Y1F_10	3.73639	2
Y1F_10	3.70446	2
Y1F_10	1.31998	2
Y1F_10	4.36445	2
Y1F_10	0.31935	2
Y1F_10	5.12024	2
Y1F_10	2.3419	2
Y1F_10	0.25548	2
Y1F_10	2.16093	2
Y1F_10	2.16093	2
Y1F_10	1.43708	2
Y1F_10	2.84221	2
Y1F_10	4.90735	2
Y1F_10	5.18412	2
Y1F_10	2.95931	2
Y1F_10	3.4064	2
Y1F_10	0.70257	2
Y1F_10	2.05449	2
Y1F_10	9.51663	2
Y1F_10	3.84285	2
Y1F_10	3.89607	2
Y1F_10	1.88417	2
Y1F_10	0.38322	2
Y1F_10	1.90545	2
Y1F_10	1.07515	2
Y1F_10	0.76644	2
Y1F_10	2.23545	2
Y1F_10	2.62932	2
Y1F_10	2.39513	2
Y1F_10	0.29806	2
Y1F_10	3.74704	2
Y1F_10	0.48967	2
Y1F_10	1.33062	2
Y1F_10	0.138385	2
Y1F_10	2.5548	2
Y1F_10	5.06702	2
Y1F_10	4.60928	2
Y1F_10	1.83094	2
Y1F_10	4.11961	2
Y1F_10	1.10708	2
Y1F_10	0.27677	2
Y1F_10	0.57483	2
Y1F_10	1.33062	2
Y1F_10	5.13089	2
Y1F_10	1.12837	2
Y1F_10	3.33189	2
Y1F_10	0.585475	2
Y1F_10	2.79963	2
Y1F_10	2.68254	2
Y1F_10	2.59738	2
Y1F_10	1.09644	2
Y1F_10	6.58925	2
Y1F_10	0.585475	2
Y1F_10	2.59738	2
Y1F_10	0.436445	2
Y1F_10	1.05385	2
Y1F_10	2.90609	2
Y1F_10	2.40577	2
Y1F_10	2.59738	2
Y1F_10	0.76644	2
Y1F_10	3.09769	2
Y1F_10	3.95994	2
Y1F_10	0.223545	2
Y1F_10	0.883535	2
Y1F_10	4.28993	2
Y1F_10	0.55354	2
Y1F_10	3.77897	2
Y1F_10	1.23482	2
Y1F_10	2.39513	2
Y1F_10	4.50284	2
Y1F_10	5.09896	2
Y1F_10	1.03256	2
Y1F_10	0.23419	2
Y1F_10	0.6387	2
Y1F_10	3.33189	2
Y1F_10	1.94803	2
Y1F_10	1.24547	2
Y1F_10	1.38385	2
Y1F_10	12.1992	2
Y1F_10	4.86477	2
Y1F_10	1.89481	2
Y1F_10	1.80965	2
Y1F_10	4.51348	2
Y1F_10	2.11836	2
Y1F_10	3.8322	2
Y1F_10	3.6193	2
Y1F_10	1.80965	2
Y1F_10	1.04321	2
Y1F_10	0.25548	2
Y1F_10	1.0645	2
Y1F_10	0.38322	2
Y1F_10	0.55354	2
Y1F_10	0.29806	2
Y1F_10	4.92863	2
Y1F_10	1.58611	2
Y1F_10	1.02192	2
Y1F_10	4.53477	2
Y1F_10	1.22418	2
Y1F_10	4.52412	2
Y1F_10	1.7032	2
Y1F_10	1.30933	2
Y1F_10	3.01254	2
Y1F_10	3.97058	2
Y1F_10	1.17095	2
Y1F_10	1.83094	2
Y1F_10	4.02381	2
Y1F_10	4.14091	2
Y1F_10	0.53225	2
Y1F_10	1.08579	2
Y1F_10	4.05574	2
Y1F_10	1.12837	2
Y1F_10	0.70257	2
Y1F_10	4.76896	2
Y1F_10	12.1247	2
Y1F_10	0.798375	2
Y1F_10	4.01316	2
Y1F_10	0.777085	2
Y1F_10	0.53225	2
Y1F_10	1.43708	2
Y1F_10	0.46838	2
Y1F_10	6.40829	2
Y1F_10	4.52412	2
Y1F_10	0.80902	2
Y1F_10	0.27677	2
Y1F_10	1.23482	2
Y1F_10	1.75642	2
Y1F_10	3.10834	2
Y1F_10	7.35569	2
Y1F_10	1.13902	2
Y1F_10	2.15029	2
Y1F_10	6.37636	2
Y1F_10	2.26738	2
Y1F_10	1.33062	2
Y1F_10	10.1234	2
Y1F_10	2.4377	2
Y1F_10	3.8322	2
Y1F_10	1.34127	2
Y1F_10	0.606765	2
Y1F_10	2.02255	2
Y1F_10	1.03256	2
Y1F_10	0.521605	2
Y1F_10	8.15407	2
Y1F_10	1.13902	2
Y1F_10	0.159675	2
Y1F_10	0.2129	2
Y1F_10	5.05638	2
Y1F_10	0.74515	2
Y1F_10	3.5235	2
Y1F_10	2.94867	2
Y1F_10	6.14217	2
Y1F_10	2.45899	2
Y1F_10	0.55354	2
Y1F_10	4.14091	2
Y1F_10	3.85349	2
Y1F_10	0.542895	2
Y1F_10	8.31375	2
Y1F_10	0.34064	2
Y1F_10	1.24547	2
Y1F_10	2.4377	2
Y1F_10	1.83094	2
Y1F_10	5.98249	2
Y1F_10	6.08894	2
Y1F_10	2.129	2
Y1F_10	11.2624	2
Y1F_10	3.18285	2
Y1F_10	1.34127	2
Y1F_10	1.04321	2
Y1F_10	8.36697	2
Y1F_10	3.21479	2
Y1F_10	1.0645	2
Y1F_10	2.48028	2
Y1F_10	0.19161	2
Y1F_10	1.73514	2
Y1F_10	1.17095	2
Y1F_10	1.13902	2
Y1F_10	3.39575	2
Y1F_10	3.29995	2
Y1F_10	3.91736	2
Y1F_10	1.80965	2
Y1F_10	5.07766	2
Y1F_10	0.59612	2
Y1F_10	2.16093	2
Y1F_10	1.02192	2
Y1F_10	0.93676	2
Y1F_10	0.393865	2
Y1F_10	3.23608	2
Y1F_10	4.70509	2
Y1F_10	1.42643	2
Y1F_10	5.51411	2
Y1F_10	4.55606	2
Y1F_10	1.28805	2
Y1F_10	7.18537	2
Y1F_10	2.11836	2
Y1F_10	0.31935	2
Y1F_10	2.30997	2
Y1F_10	0.223545	2
Y1F_10	2.75705	2
Y1F_10	2.79963	2
Y1F_10	3.8322	2
Y1F_10	1.13902	2
Y1F_10	0.23419	2
Y1F_10	0.138385	2
Y1F_10	3.49156	2
Y1F_10	1.71385	2
Y1F_10	0.34064	2
Y1F_10	0.223545	2
Y1F_10	1.99062	2
Y1F_10	6.25926	2
Y1F_10	0.351285	2
Y1F_10	0.40451	2
Y1F_10	0.138385	2
Y1F_10	1.54353	2
Y1F_10	1.55417	2
Y1F_10	2.94867	2
Y1F_10	1.54353	2
Y1F_10	0.2129	2
Y1F_10	3.64059	2
Y1F_10	0.14903	2
Y1F_10	0.223545	2
Y1F_10	10.134	2
Y1F_10	2.95931	2
Y1F_10	2.129	2
Y1F_10	3.0764	2
Y1F_10	1.62868	2
Y1F_10	4.30058	2
Y1F_10	0.70257	2
Y1F_10	0.223545	2
Y1F_10	0.2129	2
Y1F_10	6.69571	2
Y1F_10	0.31935	2
Y1F_10	0.777085	2
Y1F_10	2.4377	2
Y1F_10	3.39575	2
Y1F_10	6.08894	2
Y1F_10	0.4258	2
Y1F_10	2.17158	2
Y1F_10	7.64311	2
Y1F_10	10.7408	2
Y1F_10	6.13152	2
Y1F_10	2.6719	2
Y1F_10	0.904825	2
Y1F_10	1.64997	2
Y1F_10	3.51285	2
Y1F_10	1.05385	2
Y1F_10	0.968695	2
Y1F_10	1.10708	2
Y1F_10	1.41579	2
Y1F_10	5.79088	2
Y1F_10	8.75019	2
Y1F_10	3.49156	2
Y1F_10	3.0764	2
Y1F_10	0.840955	2
Y1F_10	0.57483	2
Y1F_10	2.129	2
Y1F_10	4.91799	2
Y1F_10	0.55354	2
Y1F_10	5.89733	2
Y1F_10	0.19161	2
Y1F_10	11.4221	2
Y1F_10	1.69256	2
Y1F_10	0.31935	2
Y1F_10	0.34064	2
Y1F_10	0.59612	2
Y1F_10	1.41579	2
Y1F_10	0.542895	2
Y1F_10	0.862245	2
Y1F_10	2.06513	2
Y1F_10	1.95868	2
Y1F_10	1.03256	2
Y1F_10	2.81028	2
Y1F_10	1.75642	2
Y1F_10	2.8635	2
Y1F_10	2.30997	2
Y1F_10	0.904825	2
Y1F_10	0.97934	2
Y1F_10	0.76644	2
Y1F_10	1.45836	2
Y1F_10	1.90545	2
Y1F_10	0.457735	2
Y1F_10	0.521605	2
Y1F_10	0.36193	2
Y1F_10	4.50284	2
Y1F_10	0.17032	2
Y1F_10	2.85286	2
Y1F_10	1.00063	2
Y1F_10	5.48217	2
Y1F_10	0.755795	2
Y1F_10	0.93676	2
wt_10	3.50221	2
wt_10	5.52475	2
wt_10	30.6257	2
wt_10	1.26676	2
wt_10	1.75642	2
wt_10	0.14903	2
wt_10	2.84221	2
wt_10	0.734505	2
wt_10	1.78836	2
wt_10	11.4753	2
wt_10	4.80089	2
wt_10	1.74578	2
wt_10	1.64997	2
wt_10	0.393865	2
wt_10	0.38322	2
wt_10	0.53225	2
wt_10	0.393865	2
wt_10	4.16219	2
wt_10	1.40514	2
wt_10	3.75768	2
wt_10	13.6469	2
wt_10	6.04636	2
wt_10	13.1146	2
wt_10	1.86288	2
wt_10	1.51159	2
wt_10	1.03256	2
wt_10	7.48344	2
wt_10	0.51096	2
wt_10	2.50157	2
wt_10	6.89796	2
wt_10	0.351285	2
wt_10	21.2581	2
wt_10	0.55354	2
wt_10	2.96996	2
wt_10	0.74515	2
wt_10	3.4064	2
wt_10	5.41831	2
wt_10	0.14903	2
wt_10	14.5624	2
wt_10	2.6719	2
wt_10	1.1603	2
wt_10	0.59612	2
wt_10	2.60803	2
wt_10	0.308705	2
wt_10	7.13215	2
wt_10	8.96309	2
wt_10	6.98312	2
wt_10	3.54479	2
wt_10	1.0645	2
wt_10	1.31998	2
wt_10	0.308705	2
wt_10	19.8103	2
wt_10	0.93676	2
wt_10	27.5067	2
wt_10	0.691925	2
wt_10	9.75082	2
wt_10	3.6193	2
wt_10	22.3332	2
wt_10	14.1898	2
wt_10	1.23482	2
wt_10	0.76644	2
wt_10	1.54353	2
wt_10	0.40451	2
wt_10	10.9218	2
wt_10	1.37321	2
wt_10	0.713215	2
wt_10	1.05385	2
wt_10	3.06576	2
wt_10	11.454	2
wt_10	2.83157	2
wt_10	3.70446	2
wt_10	5.76959	2
wt_10	14.3175	2
wt_10	2.24609	2
wt_10	0.57483	2
wt_10	7.79214	2
wt_10	0.51096	2
wt_10	3.49156	2
wt_10	3.14027	2
wt_10	1.33062	2
wt_10	18.1497	2
wt_10	0.48967	2
wt_10	0.65999	2
wt_10	4.82219	2
wt_10	1.07515	2
wt_10	17.1597	2
wt_10	3.00189	2
wt_10	2.65061	2
wt_10	3.8322	2
wt_10	6.02507	2
wt_10	7.69634	2
wt_10	2.91673	2
wt_10	0.287415	2
wt_10	12.444	2
wt_10	4.67316	2
wt_10	3.10834	2
wt_10	0.926115	2
wt_10	2.53351	2
wt_10	5.02444	2
wt_10	1.67127	2
wt_10	5.02444	2
wt_10	0.80902	2
wt_10	5.09896	2
wt_10	18.2775	2
wt_10	0.61741	2
wt_10	0.34064	2
wt_10	2.94867	2
wt_10	3.3106	2
wt_10	1.30933	2
wt_10	6.36571	2
wt_10	0.27677	2
wt_10	9.00567	2
wt_10	0.521605	2
wt_10	1.34127	2
wt_10	0.521605	2
wt_10	1.03256	2
wt_10	9.11212	2
wt_10	22.0564	2
wt_10	5.18412	2
wt_10	18.7565	2
wt_10	0.36193	2
wt_10	0.670635	2
wt_10	8.92051	2
wt_10	3.41704	2
wt_10	0.989985	2
wt_10	10.3256	2
wt_10	3.34253	2
wt_10	0.308705	2
wt_10	6.39764	2
wt_10	3.7151	2
wt_10	17.9049	2
wt_10	2.0332	2
wt_10	40.1742	2
wt_10	11.4434	2
wt_10	0.840955	2
wt_10	1.45836	2
wt_10	7.0257	2
wt_10	0.44709	2
wt_10	11.5285	2
wt_10	4.55606	2
wt_10	0.777085	2
wt_10	8.97373	2
wt_10	4.15155	2
wt_10	2.89544	2
wt_10	8.47342	2
wt_10	2.70383	2
wt_10	3.26802	2
wt_10	3.14027	2
wt_10	0.500315	2
wt_10	10.5598	2
wt_10	3.28931	2
wt_10	0.27677	2
wt_10	3.93865	2
wt_10	2.44835	2
wt_10	4.76896	2
wt_10	2.70383	2
wt_10	1.18159	2
wt_10	1.95868	2
wt_10	4.31123	2
wt_10	0.65999	2
wt_10	0.777085	2
wt_10	1.37321	2
wt_10	0.904825	2
wt_10	12.2417	2
wt_10	4.72638	2
wt_10	1.09644	2
wt_10	15.0733	2
wt_10	6.56797	2
wt_10	5.17347	2
wt_10	5.82282	2
wt_10	5.6312	2
wt_10	2.74641	2
wt_10	3.15092	2
wt_10	12.6356	2
wt_10	2.81028	2
wt_10	0.83031	2
wt_10	1.40514	2
wt_10	0.27677	2
wt_10	3.05511	2
wt_10	1.52224	2
wt_10	1.96932	2
wt_10	1.31998	2
wt_10	2.99125	2
wt_10	2.71448	2
wt_10	12.5398	2
wt_10	5.15218	2
wt_10	18.5436	2
wt_10	0.48967	2
wt_10	1.86288	2
wt_10	12.5611	2
wt_10	9.87856	2
wt_10	2.81028	2
wt_10	10.6237	2
wt_10	3.06576	2
wt_10	18.9268	2
wt_10	0.53225	2
wt_10	0.947405	2
wt_10	0.819665	2
wt_10	5.19476	2
wt_10	2.83157	2
wt_10	5.33315	2
wt_10	5.02444	2
wt_10	0.138385	2
wt_10	6.39764	2
wt_10	12.6995	2
wt_10	0.777085	2
wt_10	1.96932	2
wt_10	3.03383	2
wt_10	20.0232	2
wt_10	6.99376	2
wt_10	0.27677	2
wt_10	0.862245	2
wt_10	2.7677	2
wt_10	6.34442	2
wt_10	3.09769	2
wt_10	6.58925	2
wt_10	0.691925	2
wt_10	6.08894	2
wt_10	7.91988	2
wt_10	4.13026	2
wt_10	0.38322	2
wt_10	1.02192	2
wt_10	1.17095	2
wt_10	7.48344	2
wt_10	20.3	2
wt_10	3.66188	2
wt_10	1.1603	2
wt_10	17.2768	2
wt_10	16.1698	2
wt_10	6.11023	2
wt_10	6.21668	2
wt_10	1.09644	2
wt_10	2.01191	2
wt_10	4.61993	2
wt_10	1.42643	2
wt_10	0.798375	2
wt_10	1.94803	2
wt_10	0.138385	2
wt_10	11.124	2
wt_10	5.57798	2
wt_10	7.17473	2
wt_10	0.734505	2
wt_10	1.28805	2
wt_10	3.1935	2
wt_10	4.08768	2
wt_10	0.59612	2
wt_10	1.35191	2
wt_10	7.52602	2
wt_10	1.38385	2
wt_10	4.22607	2
wt_10	4.24735	2
wt_10	0.72386	2
wt_10	1.83094	2
wt_10	1.07515	2
wt_10	1.85223	2
wt_10	2.7677	2
wt_10	2.50157	2
wt_10	15.5736	2
wt_10	6.8128	2
wt_10	8.89922	2
wt_10	0.61741	2
wt_10	6.69571	2
wt_10	2.82092	2
wt_10	2.60803	2
wt_10	3.97058	2
wt_10	1.18159	2
wt_10	1.84159	2
wt_10	5.68443	2
wt_10	6.84474	2
wt_10	10.7195	2
wt_10	10.2511	2
wt_10	10.5918	2
wt_10	0.4258	2
wt_10	8.77148	2
wt_10	9.68695	2
wt_10	2.79963	2
wt_10	5.33315	2
wt_10	1.68191	2
wt_10	0.34064	2
wt_10	8.19665	2
wt_10	1.63933	2
wt_10	15.3182	2
wt_10	15.4991	2
wt_10	0.40451	2
wt_10	7.41957	2
wt_10	28.8586	2
wt_10	0.713215	2
wt_10	13.3595	2
wt_10	0.904825	2
wt_10	1.28805	2
wt_10	8.85664	2
wt_10	2.4377	2
wt_10	4.46026	2
wt_10	9.87856	2
wt_10	26.5912	2
wt_10	1.66062	2
wt_10	0.17032	2
wt_10	13.4553	2
wt_10	0.691925	2
wt_10	9.18664	2
wt_10	2.13964	2
wt_10	5.83346	2
wt_10	1.83094	2
wt_10	1.34127	2
wt_10	13.1998	2
wt_10	3.87478	2
wt_10	8.06891	2
wt_10	3.6193	2
wt_10	1.42643	2
wt_10	3.25737	2
wt_10	1.36256	2
wt_10	2.27803	2
wt_10	5.1096	2
wt_10	1.05385	2
wt_10	2.40577	2
wt_10	13.6682	2
wt_10	8.57987	2
wt_10	2.21416	2
wt_2.5	4.74767	2
wt_2.5	0.17032	2
wt_2.5	5.6525	2
wt_2.5	1.37321	2
wt_2.5	3.33189	2
wt_2.5	0.564185	2
wt_2.5	1.02192	2
wt_2.5	1.69256	2
wt_2.5	0.606765	2
wt_2.5	1.22418	2
wt_2.5	1.73514	2
wt_2.5	0.351285	2
Y1F_2.5	0	2
Y1F_5	3.42769	2
Y1F_5	3.03383	2
Y1F_5	0.968695	2
Y1F_5	2.15029	2
Y1F_5	12.0395	2
Y1F_5	0.308705	2
Y1F_5	1.11773	2
Y1F_5	1.52224	2
Y1F_5	1.83094	2
Y1F_5	1.22418	2
Y1F_5	0.968695	2
Y1F_5	2.24609	2
Y1F_5	15.9462	2
Y1F_5	1.11773	2
Y1F_5	0.628055	2
Y1F_5	0.202255	2
Y1F_5	2.83157	2
Y1F_5	0.159675	2
Y1F_5	0.713215	2
Y1F_5	0.287415	2
Y1F_5	2.27803	2
Y1F_5	1.59675	2
Y1F_5	1.08579	2
Y1F_5	1.11773	2
Y1F_5	1.01127	2
Y1F_5	1.04321	2
Y1F_5	5.29056	2
Y1F_5	0.393865	2
Y1F_5	1.09644	2
Y1F_5	0.542895	2
Y1F_5	0.564185	2
Y1F_5	0.436445	2
Y1F_5	1.75642	2
Y1F_5	0.585475	2
Y1F_5	1.96932	2
Y1F_5	1.4903	2
Y1F_5	1.05385	2
Y1F_5	1.95868	2
Y1F_5	2.05449	2
Y1F_5	4.01316	2
Y1F_5	3.6193	2
Y1F_5	0.2129	2
wt_5	4.26865	2
wt_5	2.23545	2
wt_5	0.351285	2
wt_5	1.26676	2
wt_5	2.08642	2
wt_5	2.6719	2
wt_5	1.54353	2
wt_5	3.14027	2
wt_5	9.85727	2
wt_5	2.68254	2
wt_5	2.20351	2
wt_5	1.71385	2
wt_5	0.36193	2
wt_5	7.30247	2
wt_5	2.40577	2
wt_5	0.415155	2
wt_5	7.4515	2
wt_5	1.72449	2
wt_5	1.9161	2
wt_5	7.29183	2
wt_5	1.68191	2
wt_5	1.47965	2
wt_5	6.8128	2
wt_5	6.9299	2
wt_5	6.5999	2
wt_5	5.13089	2
wt_5	6.83409	2
wt_5	1.18159	2
wt_5	0.862245	2
wt_5	9.20792	2
wt_5	4.42832	2
wt_5	1.14966	2
wt_5	2.69319	2
wt_5	1.62868	2
wt_5	5.08831	2
wt_5	2.57609	2
wt_5	3.90672	2
wt_5	1.93739	2
wt_5	0.61741	2
wt_5	0.521605	2
wt_5	6.63183	2
wt_5	3.15092	2
wt_5	6.30184	2
wt_5	0.8516	2
wt_5	0.372575	2
wt_5	0.46838	2
wt_5	1.90545	2
wt_5	2.24609	2
wt_5	4.57735	2
wt_5	0.798375	2
wt_5	2.7677	2
wt_5	8.34568	2
wt_5	4.73703	2
wt_5	2.3419	2
wt_5	6.47216	2
wt_5	2.78899	2
wt_5	3.66188	2
wt_5	9.96372	2
wt_5	9.91049	2
wt_5	1.05385	2
wt_5	4.01316	2
wt_5	6.2912	2
wt_5	0.23419	2
wt_5	1.85223	2
wt_5	4.67316	2
wt_5	1.00063	2
wt_5	3.62995	2
wt_5	12.7527	2
wt_5	5.6525	2
wt_5	5.21605	2
wt_5	7.64311	2
wt_5	10.6982	2
wt_5	0.23419	2
wt_5	12.114	2
wt_5	8.01568	2
wt_5	1.50094	2
wt_5	3.29995	2
Y1A_2.5	0	3
Y1A_5	0	3
Y1A_10	0	3
Y1F_10	0.159675	3
Y1F_10	1.53288	3
Y1F_10	0.19161	3
Y1F_10	0.479025	3
Y1F_10	1.41579	3
Y1F_10	0.93676	3
Y1F_10	0.159675	3
Y1F_10	0.23419	3
Y1F_10	0.244835	3
Y1F_10	0.97934	3
Y1F_10	0.436445	3
Y1F_10	0.65999	3
Y1F_10	0.40451	3
Y1F_10	1.09644	3
Y1F_10	0.44709	3
Y1F_10	0.74515	3
Y1F_10	0.457735	3
Y1F_10	1.56482	3
Y1F_10	0.27677	3
Y1F_10	0.436445	3
Y1F_10	1.47965	3
Y1F_10	0.89418	3
Y1F_10	0.180965	3
Y1F_10	2.24609	3
Y1F_10	0.19161	3
Y1F_10	0.25548	3
Y1F_10	0.51096	3
Y1F_10	0.415155	3
Y1F_10	0.883535	3
Y1F_10	2.51222	3
Y1F_10	2.21416	3
Y1F_10	0.36193	3
Y1F_10	0.2129	3
Y1F_10	0.415155	3
Y1F_10	0.72386	3
Y1F_10	1.52224	3
Y1F_10	0.48967	3
Y1F_10	2.61867	3
Y1F_10	0.97934	3
Y1F_10	0.649345	3
Y1F_10	1.33062	3
Y1F_10	0.57483	3
Y1F_10	1.57546	3
Y1F_10	0.713215	3
Y1F_10	0.180965	3
Y1F_10	0.14903	3
Y1F_10	0.87289	3
Y1F_10	2.129	3
Y1F_10	0.70257	3
Y1F_10	1.01127	3
Y1F_10	0.436445	3
Y1F_10	1.29869	3
Y1F_10	1.24547	3
Y1F_10	0.4258	3
Y1F_10	0.31935	3
Y1F_10	0.29806	3
Y1F_10	0.138385	3
Y1F_10	0.80902	3
Y1F_10	0.17032	3
Y1F_10	0.40451	3
Y1F_10	1.46901	3
Y1F_10	1.02192	3
Y1F_10	0.308705	3
Y1F_10	0.78773	3
Y1F_10	0.61741	3
Y1F_10	0.223545	3
Y1F_10	1.13902	3
Y1F_10	2.71448	3
Y1F_10	0.734505	3
Y1F_10	1.42643	3
Y1F_10	0.287415	3
Y1F_10	1.57546	3
Y1F_10	0.57483	3
Y1F_10	0.17032	3
Y1F_10	2.129	3
Y1F_10	0.27677	3
Y1F_10	0.372575	3
Y1F_10	0.968695	3
Y1F_10	0.6387	3
Y1F_10	0.351285	3
Y1F_10	0.266125	3
Y1F_10	2.10771	3
Y1F_10	0.329995	3
Y1F_10	1.63933	3
Y1F_10	0.17032	3
Y1F_10	1.21353	3
Y1F_10	0.393865	3
Y1F_10	0.2129	3
Y1F_10	0.8516	3
Y1F_10	0.308705	3
Y1F_10	0.223545	3
Y1F_10	0.159675	3
Y1F_10	0.2129	3
Y1F_10	1.24547	3
Y1F_10	0.266125	3
Y1F_10	1.92674	3
Y1F_10	0.138385	3
Y1F_10	0.351285	3
Y1F_10	1.4903	3
Y1F_10	0.138385	3
Y1F_10	0.798375	3
Y1F_10	2.0332	3
Y1F_10	0.585475	3
Y1F_10	3.29995	3
Y1F_10	1.45836	3
Y1F_10	0.72386	3
Y1F_10	2.09707	3
Y1F_10	0.393865	3
Y1F_10	0.80902	3
Y1F_10	0.606765	3
Y1F_10	0.6387	3
Y1F_10	0.36193	3
Y1F_10	0.2129	3
Y1F_10	1.05385	3
Y1F_10	0.23419	3
Y1F_10	0.734505	3
Y1F_10	0.308705	3
Y1F_10	0.61741	3
Y1F_10	0.372575	3
Y1F_10	0.89418	3
Y1F_10	1.71385	3
Y1F_10	1.45836	3
Y1F_10	0.46838	3
Y1F_10	0.78773	3
Y1F_10	0.138385	3
Y1F_10	0.29806	3
Y1F_10	1.47965	3
Y1F_10	1.36256	3
Y1F_10	1.40514	3
Y1F_10	0.29806	3
wt_10	10.9111	3
wt_10	0.17032	3
wt_10	1.80965	3
wt_10	8.90986	3
wt_10	3.04447	3
wt_10	0.91547	3
wt_10	3.42769	3
wt_10	2.0332	3
wt_10	3.00189	3
wt_10	5.29056	3
wt_10	1.04321	3
wt_10	0.25548	3
wt_10	5.04573	3
wt_10	1.2774	3
wt_10	10.6769	3
wt_10	2.35255	3
wt_10	1.42643	3
wt_10	6.41894	3
wt_10	2.16093	3
wt_10	2.26738	3
wt_10	6.63183	3
wt_10	0.244835	3
wt_10	0.287415	3
wt_10	0.585475	3
wt_10	2.41642	3
wt_10	1.05385	3
wt_10	16.0633	3
wt_10	3.06576	3
wt_10	4.8967	3
wt_10	1.89481	3
wt_10	4.67316	3
wt_10	7.86665	3
wt_10	2.17158	3
wt_10	2.08642	3
wt_10	0.97934	3
wt_10	2.20351	3
wt_10	7.06828	3
wt_10	1.18159	3
wt_10	0.14903	3
wt_10	2.41642	3
wt_10	1.45836	3
wt_10	1.94803	3
wt_10	0.31935	3
wt_10	1.88417	3
wt_10	6.32313	3
wt_10	1.10708	3
wt_10	0.78773	3
wt_10	9.33567	3
wt_10	0.95805	3
wt_10	3.47027	3
wt_10	3.92801	3
wt_10	1.3945	3
wt_10	6.00378	3
wt_10	0.947405	3
wt_10	10.826	3
wt_10	2.16093	3
wt_10	5.8654	3
wt_10	0.479025	3
wt_10	0.138385	3
wt_10	5.67378	3
wt_10	1.28805	3
wt_10	1.52224	3
wt_10	1.25611	3
wt_10	1.53288	3
wt_10	11.0069	3
wt_10	0.691925	3
wt_10	2.00126	3
wt_10	8.71825	3
wt_10	3.18285	3
wt_10	2.18222	3
wt_10	2.49093	3
wt_10	1.42643	3
wt_10	0.44709	3
wt_10	2.02255	3
wt_10	2.16093	3
wt_10	5.6312	3
wt_10	2.32061	3
wt_10	2.21416	3
wt_10	1.93739	3
wt_10	1.33062	3
wt_10	0.479025	3
wt_10	0.308705	3
wt_10	5.19476	3
wt_10	0.93676	3
wt_10	7.18537	3
wt_10	0.798375	3
wt_10	1.40514	3
wt_10	5.78024	3
wt_10	2.28868	3
wt_10	12.1459	3
wt_10	0.34064	3
wt_10	1.72449	3
wt_10	14.6369	3
wt_10	2.01191	3
wt_10	4.00252	3
wt_10	0.798375	3
wt_10	5.67378	3
wt_10	0.266125	3
wt_10	0.23419	3
wt_10	2.01191	3
wt_10	1.77771	3
wt_10	0.691925	3
wt_10	2.89544	3
wt_10	2.68254	3
wt_10	1.88417	3
wt_10	7.00441	3
wt_10	1.13902	3
wt_10	0.329995	3
wt_10	0.51096	3
wt_10	3.04447	3
wt_10	19.9913	3
wt_10	0.926115	3
wt_10	2.04384	3
wt_10	0.25548	3
wt_10	1.3945	3
wt_10	0.83031	3
wt_10	3.17221	3
wt_10	0.479025	3
wt_10	0.329995	3
wt_10	9.20792	3
wt_10	0.521605	3
wt_10	2.52286	3
wt_10	2.53351	3
wt_10	6.03571	3
wt_10	2.71448	3
wt_10	4.20477	3
wt_10	0.542895	3
wt_10	0.70257	3
wt_10	5.3225	3
wt_10	10.5386	3
wt_10	4.35381	3
wt_10	1.50094	3
wt_10	0.542895	3
wt_10	2.20351	3
wt_10	13.4127	3
wt_10	5.33315	3
wt_10	8.54794	3
wt_10	1.31998	3
wt_10	5.18412	3
wt_10	1.13902	3
wt_10	6.08894	3
wt_10	2.46964	3
wt_10	1.24547	3
wt_10	2.94867	3
wt_10	0.91547	3
wt_10	1.9161	3
wt_10	3.41704	3
wt_10	2.99125	3
wt_10	0.500315	3
wt_10	2.88479	3
wt_10	0.46838	3
wt_10	4.70509	3
wt_10	0.542895	3
wt_10	1.14966	3
wt_10	0.798375	3
wt_10	0.159675	3
wt_10	1.12837	3
wt_10	3.26802	3
wt_10	1.10708	3
wt_10	4.13026	3
wt_10	6.12087	3
wt_10	0.649345	3
wt_10	6.75957	3
wt_10	3.09769	3
wt_10	3.69381	3
wt_10	3.06576	3
wt_10	5.37573	3
wt_10	1.68191	3
wt_10	1.24547	3
wt_10	1.71385	3
wt_10	5.03508	3
wt_10	1.00063	3
wt_10	9.5805	3
wt_10	1.25611	3
wt_10	7.47279	3
wt_10	1.78836	3
wt_10	1.63933	3
wt_10	5.70572	3
wt_10	2.82092	3
wt_10	0.266125	3
wt_10	3.34253	3
wt_10	0.883535	3
wt_10	4.36445	3
wt_10	8.98438	3
wt_10	5.02444	3
wt_10	0.351285	3
wt_10	0.78773	3
wt_10	8.21794	3
wt_10	9.28244	3
wt_10	0.393865	3
wt_10	3.54479	3
wt_10	0.819665	3
wt_10	4.71573	3
wt_10	10.1447	3
wt_10	0.2129	3
wt_10	12.444	3
wt_10	8.14343	3
wt_10	12.0714	3
wt_10	3.85349	3
wt_10	5.89733	3
wt_10	2.24609	3
wt_10	8.8247	3
wt_10	3.50221	3
wt_10	2.8635	3
wt_10	1.35191	3
wt_10	0.31935	3
wt_10	2.35255	3
wt_10	1.10708	3
wt_10	6.18475	3
wt_10	3.20415	3
wt_10	4.38574	3
wt_10	0.89418	3
wt_10	3.82156	3
wt_10	1.61804	3
wt_10	0.31935	3
wt_10	0.25548	3
wt_10	0.91547	3
wt_10	11.1985	3
wt_10	3.14027	3
wt_10	13.4021	3
wt_10	0.38322	3
wt_10	0.755795	3
wt_10	3.35317	3
wt_10	3.10834	3
wt_10	2.30997	3
wt_10	8.23923	3
wt_10	4.65186	3
wt_10	2.16093	3
wt_10	1.01127	3
wt_10	13.4553	3
wt_10	4.15155	3
wt_10	2.23545	3
wt_10	1.66062	3
wt_10	0.55354	3
wt_10	15.4885	3
wt_10	1.7032	3
wt_10	1.42643	3
wt_10	1.94803	3
wt_10	1.34127	3
wt_10	6.00378	3
wt_10	4.05574	3
wt_10	5.04573	3
wt_10	3.44898	3
wt_10	1.23482	3
wt_10	0.97934	3
wt_10	2.73576	3
wt_10	4.5667	3
wt_10	10.8153	3
wt_10	5.51411	3
wt_10	0.755795	3
wt_10	3.62995	3
wt_10	6.07829	3
wt_10	0.755795	3
wt_10	10.0489	3
wt_10	0.53225	3
wt_10	2.9806	3
wt_10	0.372575	3
wt_10	2.24609	3
wt_10	0.89418	3
wt_10	2.72512	3
wt_10	1.14966	3
wt_10	5.67378	3
wt_10	0.34064	3
wt_10	13.8385	3
wt_10	1.22418	3
wt_10	4.20477	3
wt_10	0.61741	3
[truncated: 346 more rows]

## Sheet: Fig1.e
Input data from analysis				Calculated in R
				Median of Area				Mean of three medians per CTD variant and its concentration
x	y			x	y			x	y	SD
Name	Area[µm2]	Measurement		Name	Area[µm2]	Measurement		Name	Area[µm2]	sd
HYP_10	0	1		HYP_10	0	1		HYP_10	0	0
HYP_10	0	2		HYP_10	0	2		HYP_2.5	0	0
HYP_10	0	3		HYP_10	0	3		HYP_5	0	0
HYP_5	0	1		HYP_2.5	0	1		P3G_10	1.09998	0.783137
HYP_5	0	3		HYP_2.5	0	2		P3G_2.5	0.244835	0.424067
HYP_5	0	2		HYP_2.5	0	3		P3G_5	0.548218	0.167553
HYP_2.5	0	1		HYP_5	0	1		wt_10	1.72272	0.370529
HYP_2.5	0	3		HYP_5	0	2		wt_2.5	0.938534	0.061228
HYP_2.5	0	2		HYP_5	0	3		wt_5	0.765109	0.257702
P3G_10	2.0332	1		P3G_10	0.713215	1
P3G_10	2.6719	1		P3G_10	2.00126	2
P3G_10	0.287415	1		P3G_10	0.585475	3
P3G_10	0.329995	1		P3G_2.5	0	1
P3G_10	2.01191	1		P3G_2.5	0.734505	2
P3G_10	0.670635	1		P3G_2.5	0	3
P3G_10	0.14903	1		P3G_5	0.36193	1
P3G_10	0.649345	1		P3G_5	0.59612	2
P3G_10	1.2774	1		P3G_5	0.686603	3
P3G_10	1.11773	1		wt_10	1.66594	1
P3G_10	1.80965	1		wt_10	2.11836	2
P3G_10	0.53225	1		wt_10	1.38385	3
P3G_10	0.180965	1		wt_2.5	0.93676	1
P3G_10	1.21353	1		wt_2.5	0.878212	2
P3G_10	2.9806	1		wt_2.5	1.00063	3
P3G_10	2.18222	1		wt_5	0.755795	1
P3G_10	1.66062	1		wt_5	1.0645	2
P3G_10	0.585475	1		wt_5	0.803697	3
P3G_10	0.19161	1		wt_5	0.436445	1
P3G_10	0.308705	1
P3G_10	1.18159	1
P3G_10	1.0645	1
P3G_10	0.926115	1
P3G_10	0.436445	1		10µM	_10
P3G_10	0.17032	1		5µM	_5
P3G_10	0.55354	1		2.5µM	_2.5
P3G_10	1.86288	1
P3G_10	0.436445	1
P3G_10	1.30933	1
P3G_10	1.09644	1
P3G_10	0.883535	1
P3G_10	0.564185	1
P3G_10	0.70257	1
P3G_10	4.21542	1
P3G_10	0.542895	1
P3G_10	0.38322	1
P3G_10	0.78773	1
P3G_10	0.138385	1
P3G_10	0.25548	1
P3G_10	0.138385	1
P3G_10	0.287415	1
P3G_10	2.10771	1
P3G_10	1.76707	1
P3G_10	0.68128	1
P3G_10	0.308705	1
P3G_10	0.521605	1
P3G_10	0.23419	1
P3G_10	1.92674	1
P3G_10	5.08831	1
P3G_10	0.393865	1
P3G_10	0.840955	1
P3G_10	1.09644	1
P3G_10	0.74515	1
P3G_10	1.66062	1
P3G_10	0.457735	1
P3G_10	0.34064	1
P3G_10	2.28868	1
P3G_10	0.25548	1
P3G_10	0.266125	1
P3G_10	0.34064	1
P3G_10	0.138385	1
P3G_10	0.74515	1
P3G_10	6.51474	1
P3G_10	0.25548	1
P3G_10	0.8516	1
P3G_10	3.29995	1
P3G_10	4.81154	1
P3G_10	4.13026	1
P3G_10	3.09769	1
P3G_10	0.68128	1
P3G_10	1.2774	1
P3G_10	2.69319	1
P3G_10	1.4903	1
P3G_10	0.500315	1
P3G_10	0.17032	1
P3G_10	2.07578	1
P3G_10	4.71573	1
P3G_10	0.287415	1
P3G_10	0.97934	1
P3G_10	0.415155	1
P3G_10	2.24609	1
P3G_10	0.57483	1
P3G_10	0.159675	1
P3G_10	1.34127	1
P3G_10	4.02381	1
P3G_10	0.95805	1
P3G_10	0.48967	1
P3G_10	1.11773	1
P3G_10	0.19161	1
P3G_10	0.521605	1
P3G_10	0.628055	1
P3G_10	1.38385	1
P3G_10	0.606765	1
P3G_10	6.05701	1
P3G_10	0.308705	1
P3G_10	1.02192	1
P3G_10	2.9806	1
P3G_10	0.29806	1
P3G_10	0.65999	1
P3G_10	1.69256	1
P3G_10	0.53225	1
P3G_10	0.372575	1
P3G_10	0.585475	1
P3G_10	1.24547	1
P3G_10	4.90735	1
P3G_10	0.57483	1
P3G_10	1.76707	1
P3G_10	1.75642	1
P3G_10	2.60803	1
P3G_10	1.24547	1
P3G_10	0.180965	1
P3G_10	0.36193	1
P3G_10	0.542895	1
P3G_10	0.31935	1
P3G_10	1.0645	1
P3G_10	0.19161	1
P3G_10	0.223545	1
P3G_10	0.308705	1
P3G_10	1.41579	1
P3G_10	0.19161	1
P3G_10	3.16156	1
P3G_10	1.1603	1
P3G_10	3.22544	1
P3G_10	1.0645	1
P3G_10	2.08642	1
P3G_10	0.202255	1
P3G_10	2.05449	1
P3G_10	0.415155	1
P3G_10	1.43708	1
P3G_10	1.29869	1
P3G_10	0.904825	1
P3G_10	0.34064	1
P3G_10	2.75705	1
P3G_10	1.21353	1
P3G_10	2.29932	1
P3G_10	0.777085	1
P3G_10	0.777085	1
P3G_10	1.33062	1
P3G_10	0.223545	1
P3G_10	0.691925	1
P3G_10	0.2129	1
P3G_10	0.89418	1
P3G_10	0.46838	1
P3G_10	0.415155	1
P3G_10	0.27677	1
P3G_10	0.606765	1
P3G_10	0.713215	1
P3G_10	0.159675	1
P3G_10	1.78836	1
P3G_10	0.93676	1
P3G_10	0.68128	1
P3G_10	0.31935	1
P3G_10	0.59612	1
P3G_10	0.734505	1
P3G_10	0.628055	1
P3G_10	0.29806	1
P3G_10	0.53225	1
P3G_10	0.329995	1
P3G_10	1.69256	1
P3G_10	0.38322	1
P3G_10	0.72386	1
P3G_10	0.649345	1
P3G_10	3.09769	1
P3G_10	0.606765	1
P3G_10	0.542895	1
P3G_10	0.393865	1
P3G_10	0.2129	1
P3G_10	0.479025	1
P3G_10	0.14903	1
P3G_10	1.88417	1
P3G_10	1.07515	1
P3G_10	0.91547	1
P3G_10	0.372575	1
P3G_10	0.38322	1
P3G_10	1.1603	1
P3G_10	1.59675	1
P3G_10	0.691925	1
P3G_10	1.53288	1
P3G_10	3.43833	1
P3G_10	0.31935	1
P3G_10	3.28931	1
P3G_10	1.75642	1
P3G_10	1.34127	1
P3G_10	2.52286	1
P3G_10	0.29806	1
P3G_10	1.97997	1
P3G_10	3.11898	1
P3G_10	3.10834	1
P3G_10	2.51222	1
P3G_10	1.42643	1
P3G_10	1.92674	1
P3G_10	0.947405	1
P3G_10	1.03256	1
P3G_10	0.36193	1
P3G_10	0.713215	1
P3G_10	0.51096	1
P3G_10	0.34064	1
P3G_10	1.17095	1
P3G_10	1.12837	1
P3G_10	0.479025	1
P3G_10	0.38322	1
P3G_10	2.44835	1
P3G_10	1.11773	1
P3G_10	0.23419	1
P3G_10	0.457735	1
P3G_10	0.68128	1
P3G_10	1.08579	1
P3G_10	0.76644	1
P3G_10	0.329995	1
P3G_10	0.55354	1
P3G_10	1.93739	1
P3G_10	0.734505	1
P3G_10	0.862245	1
P3G_10	0.202255	1
P3G_10	0.755795	1
P3G_10	0.713215	1
P3G_10	2.60803	1
P3G_10	0.436445	1
P3G_10	0.83031	1
P3G_10	0.926115	1
P3G_10	0.36193	1
P3G_10	0.59612	1
P3G_10	1.04321	1
P3G_10	0.734505	1
P3G_10	0.70257	1
P3G_10	0.883535	1
P3G_10	2.23545	1
P3G_10	0.755795	1
P3G_10	0.351285	1
P3G_10	1.90545	1
P3G_10	0.351285	1
P3G_10	1.3945	1
P3G_10	0.159675	1
P3G_10	1.67127	1
P3G_10	2.7677	1
P3G_10	0.80902	1
P3G_10	0.628055	1
P3G_10	0.17032	1
P3G_10	1.19224	1
P3G_10	0.138385	1
P3G_10	2.50157	1
P3G_10	0.70257	1
P3G_10	0.4258	1
P3G_10	0.393865	1
P3G_10	0.53225	1
P3G_10	0.19161	1
P3G_10	0.244835	1
P3G_10	0.93676	1
P3G_10	0.48967	1
P3G_10	2.24609	1
P3G_10	0.223545	1
P3G_10	1.23482	1
P3G_10	1.03256	1
P3G_10	2.18222	1
P3G_10	1.20288	1
P3G_10	0.138385	1
P3G_10	0.308705	1
P3G_10	1.18159	1
P3G_10	1.99062	1
P3G_10	0.29806	1
P3G_10	4.70509	1
P3G_10	0.436445	1
P3G_10	1.26676	1
P3G_10	0.19161	1
P3G_10	0.25548	1
P3G_10	0.926115	1
P3G_10	0.521605	1
P3G_10	0.244835	1
P3G_10	1.86288	1
P3G_10	0.479025	1
P3G_10	0.819665	1
P3G_10	0.23419	1
P3G_10	2.24609	1
P3G_10	0.2129	1
P3G_10	0.202255	1
P3G_10	0.989985	1
P3G_10	0.329995	1
P3G_10	1.01127	1
P3G_10	0.415155	1
P3G_10	0.53225	1
P3G_10	1.20288	1
P3G_10	0.457735	1
P3G_10	0.393865	1
P3G_10	0.180965	1
P3G_10	0.65999	1
P3G_10	0.14903	1
P3G_10	0.57483	1
P3G_10	0.6387	1
P3G_10	1.11773	1
P3G_10	0.59612	1
P3G_10	1.45836	1
P3G_10	1.96932	1
P3G_10	1.14966	1
P3G_10	0.989985	1
P3G_10	0.8516	1
P3G_10	0.138385	1
P3G_10	0.61741	1
P3G_10	0.479025	1
P3G_10	0.72386	1
P3G_10	0.31935	1
P3G_10	0.436445	1
P3G_10	0.180965	1
P3G_10	2.33126	1
P3G_10	0.29806	1
P3G_10	0.80902	1
P3G_10	0.415155	1
P3G_10	0.80902	1
P3G_10	0.244835	1
P3G_10	0.36193	1
P3G_10	1.18159	1
P3G_10	0.38322	1
P3G_10	0.89418	1
P3G_10	3.35317	1
P3G_10	2.68254	1
P3G_10	0.61741	1
P3G_10	0.70257	1
P3G_10	3.78962	1
P3G_10	1.83094	1
P3G_10	1.85223	1
P3G_10	1.29869	1
P3G_10	0.83031	1
P3G_10	0.36193	1
P3G_10	2.66125	1
P3G_10	0.734505	1
P3G_10	2.05449	1
P3G_10	0.4258	1
P3G_10	0.159675	1
P3G_10	2.50157	1
P3G_10	0.34064	1
P3G_10	0.521605	1
P3G_10	0.51096	1
P3G_10	0.95805	1
P3G_10	0.798375	1
P3G_10	0.755795	1
P3G_10	0.34064	1
P3G_10	0.500315	1
P3G_10	1.10708	1
P3G_10	0.266125	1
P3G_10	0.180965	1
P3G_10	0.17032	1
P3G_10	2.07578	1
P3G_10	1.77771	1
P3G_10	0.755795	1
P3G_10	3.10834	1
P3G_10	0.670635	1
P3G_10	2.01191	1
P3G_10	1.07515	1
P3G_10	0.65999	1
P3G_10	1.26676	1
P3G_10	0.138385	1
P3G_10	0.180965	1
P3G_10	0.521605	1
P3G_10	0.223545	1
P3G_10	4.74767	1
P3G_10	0.479025	1
P3G_10	0.329995	1
P3G_10	1.25611	1
P3G_10	0.479025	1
P3G_10	0.68128	1
P3G_10	0.55354	1
P3G_10	0.38322	1
P3G_10	0.840955	1
P3G_10	0.202255	1
P3G_10	1.03256	1
P3G_10	1.17095	1
wt_10	5.29056	1
wt_10	11.9756	1
wt_10	4.39639	1
wt_10	2.96996	1
wt_10	0.34064	1
wt_10	0.415155	1
wt_10	1.35191	1
wt_10	3.66188	1
wt_10	3.22544	1
wt_10	9.68695	1
wt_10	4.8967	1
wt_10	5.21605	1
wt_10	4.57735	1
wt_10	0.968695	1
wt_10	5.67378	1
wt_10	14.2856	1
wt_10	0.862245	1
wt_10	4.28993	1
wt_10	0.44709	1
wt_10	1.68191	1
wt_10	14.573	1
wt_10	10.975	1
wt_10	3.47027	1
wt_10	2.33126	1
wt_10	0.287415	1
wt_10	2.2248	1
wt_10	5.60991	1
wt_10	1.20288	1
wt_10	2.60803	1
wt_10	0.372575	1
wt_10	0.27677	1
wt_10	2.30997	1
wt_10	4.0451	1
wt_10	9.68695	1
wt_10	0.585475	1
wt_10	6.71699	1
wt_10	1.0645	1
wt_10	0.798375	1
wt_10	11.4434	1
wt_10	4.00252	1
wt_10	1.29869	1
wt_10	2.68254	1
wt_10	11.5498	1
wt_10	4.09832	1
wt_10	0.27677	1
wt_10	4.50284	1
wt_10	2.0332	1
wt_10	5.31186	1
wt_10	2.13964	1
wt_10	7.37699	1
wt_10	4.43896	1
wt_10	1.12837	1
wt_10	0.926115	1
wt_10	1.33062	1
wt_10	1.4903	1
wt_10	0.48967	1
wt_10	5.14154	1
wt_10	1.66062	1
wt_10	0.542895	1
wt_10	15.9143	1
wt_10	3.51285	1
wt_10	0.479025	1
wt_10	0.89418	1
wt_10	0.4258	1
wt_10	0.479025	1
wt_10	18.2988	1
wt_10	0.159675	1
wt_10	1.45836	1
wt_10	0.308705	1
wt_10	0.34064	1
wt_10	0.628055	1
wt_10	5.15218	1
wt_10	1.14966	1
wt_10	1.69256	1
wt_10	8.22859	1
wt_10	9.5805	1
wt_10	0.372575	1
wt_10	1.54353	1
wt_10	0.2129	1
wt_10	1.67127	1
wt_10	2.40577	1
wt_10	1.04321	1
wt_10	1.4903	1
wt_10	2.6719	1
wt_10	1.34127	1
wt_10	0.691925	1
wt_10	1.03256	1
wt_10	0.862245	1
wt_10	0.95805	1
wt_10	0.34064	1
wt_10	0.25548	1
wt_10	2.3419	1
wt_10	1.69256	1
wt_10	0.87289	1
wt_10	13.5404	1
wt_10	4.83283	1
wt_10	0.159675	1
wt_10	5.26928	1
wt_10	1.42643	1
wt_10	4.54542	1
wt_10	2.35255	1
wt_10	3.27866	1
wt_10	1.4903	1
wt_10	4.32187	1
wt_10	11.9756	1
wt_10	9.06954	1
wt_10	8.19665	1
wt_10	0.393865	1
wt_10	2.15029	1
wt_10	1.08579	1
wt_10	0.777085	1
wt_10	1.9161	1
wt_10	2.5548	1
wt_10	5.17347	1
wt_10	3.16156	1
wt_10	0.223545	1
wt_10	1.11773	1
wt_10	4.08768	1
wt_10	10.0915	1
wt_10	0.266125	1
wt_10	1.67127	1
wt_10	0.34064	1
wt_10	2.23545	1
wt_10	0.51096	1
wt_10	1.46901	1
wt_10	0.713215	1
wt_10	8.516	1
wt_10	3.9493	1
wt_10	1.59675	1
wt_10	2.72512	1
wt_10	1.24547	1
wt_10	1.10708	1
wt_10	2.68254	1
wt_10	12.6782	1
wt_10	1.84159	1
wt_10	2.13964	1
wt_10	7.90923	1
wt_10	3.04447	1
wt_10	2.54415	1
wt_10	3.86414	1
wt_10	0.14903	1
wt_10	0.457735	1
wt_10	0.819665	1
wt_10	5.02444	1
wt_10	5.12024	1
wt_10	2.00126	1
wt_10	0.266125	1
wt_10	24.8135	1
wt_10	5.97185	1
wt_10	0.17032	1
wt_10	0.585475	1
wt_10	0.59612	1
wt_10	3.25737	1
wt_10	1.24547	1
wt_10	1.17095	1
wt_10	1.00063	1
wt_10	6.51474	1
wt_10	1.97997	1
wt_10	1.1603	1
wt_10	1.68191	1
wt_10	0.2129	1
wt_10	0.734505	1
wt_10	0.883535	1
wt_10	0.87289	1
wt_10	0.70257	1
wt_10	19.0652	1
wt_10	3.22544	1
wt_10	4.94993	1
wt_10	0.27677	1
wt_10	0.23419	1
wt_10	0.55354	1
wt_10	2.69319	1
wt_10	0.628055	1
wt_10	2.99125	1
wt_10	23.1955	1
wt_10	1.22418	1
wt_10	2.65061	1
wt_10	13.8172	1
wt_10	0.87289	1
wt_10	0.308705	1
wt_10	1.04321	1
wt_10	6.11023	1
wt_10	1.1603	1
wt_10	3.56608	1
wt_10	0.44709	1
wt_10	0.202255	1
wt_10	3.27866	1
wt_10	13.3275	1
wt_10	4.17284	1
wt_10	1.17095	1
wt_10	0.2129	1
wt_10	0.6387	1
wt_10	2.91673	1
wt_10	2.66125	1
wt_10	0.38322	1
wt_10	10.3682	1
wt_10	0.61741	1
wt_10	0.372575	1
wt_10	2.04384	1
wt_10	0.89418	1
wt_10	2.50157	1
wt_10	20.7045	1
wt_10	0.55354	1
wt_10	1.43708	1
wt_10	5.59927	1
wt_10	0.947405	1
wt_10	0.14903	1
wt_10	2.53351	1
wt_10	0.23419	1
wt_10	3.67252	1
wt_10	0.91547	1
wt_10	13.1892	1
wt_10	1.9161	1
wt_10	6.05701	1
wt_10	13.3701	1
wt_10	9.34631	1
wt_10	9.00567	1
wt_10	4.79025	1
wt_10	3.98123	1
wt_10	5.41831	1
wt_10	2.96996	1
wt_10	2.13964	1
wt_10	0.180965	1
wt_10	0.862245	1
wt_10	3.10834	1
wt_10	15.4352	1
wt_10	3.09769	1
wt_10	0.351285	1
wt_10	4.54542	1
wt_10	1.89481	1
wt_10	0.59612	1
wt_10	0.138385	1
wt_10	0.564185	1
wt_10	1.12837	1
wt_10	7.61118	1
wt_10	1.44772	1
wt_10	0.138385	1
wt_10	1.95868	1
wt_10	0.34064	1
wt_10	1.26676	1
wt_10	8.34568	1
wt_10	0.61741	1
wt_10	0.29806	1
wt_10	2.63996	1
wt_10	0.34064	1
wt_10	1.01127	1
wt_10	0.393865	1
wt_10	4.0451	1
wt_10	3.49156	1
wt_10	0.31935	1
wt_10	0.372575	1
wt_10	0.76644	1
wt_10	0.138385	1
wt_10	2.33126	1
wt_10	2.00126	1
wt_10	1.73514	1
wt_10	3.54479	1
wt_10	15.382	1
wt_10	0.68128	1
wt_10	1.37321	1
wt_10	0.542895	1
wt_10	0.83031	1
wt_10	0.926115	1
wt_10	0.93676	1
wt_10	0.8516	1
wt_10	0.17032	1
wt_10	0.883535	1
wt_10	3.36382	1
wt_10	3.82156	1
wt_10	0.51096	1
wt_10	1.19224	1
wt_10	0.308705	1
wt_10	1.54353	1
wt_10	0.48967	1
wt_10	0.862245	1
wt_10	5.09896	1
wt_10	0.223545	1
wt_10	0.46838	1
wt_10	1.46901	1
wt_10	0.91547	1
wt_10	2.15029	1
wt_10	0.76644	1
wt_10	1.61804	1
wt_10	0.70257	1
wt_10	4.24735	1
wt_10	2.37384	1
wt_10	1.18159	1
wt_10	4.01316	1
wt_10	5.80152	1
wt_10	0.138385	1
wt_10	0.883535	1
wt_10	0.819665	1
wt_10	1.23482	1
wt_10	0.244835	1
wt_10	2.56544	1
wt_10	1.25611	1
wt_10	7.65376	1
wt_10	0.266125	1
wt_10	0.606765	1
wt_10	0.44709	1
wt_10	0.14903	1
wt_10	1.41579	1
wt_10	0.36193	1
wt_10	2.90609	1
wt_10	3.91736	1
wt_10	0.38322	1
wt_10	0.457735	1
wt_10	3.86414	1
wt_10	0.500315	1
wt_10	4.49219	1
wt_10	13.3914	1
wt_10	1.52224	1
wt_10	5.3225	1
wt_10	5.91862	1
wt_10	9.52727	1
wt_10	1.53288	1
wt_10	3.59801	1
wt_10	2.6719	1
wt_10	3.89607	1
wt_10	1.89481	1
wt_10	0.564185	1
wt_10	0.223545	1
wt_10	2.13964	1
wt_10	4.8967	1
wt_10	5.71636	1
wt_10	1.35191	1
wt_10	3.58737	1
wt_10	4.17284	1
wt_10	2.9806	1
wt_10	0.777085	1
wt_10	2.0332	1
wt_10	2.81028	1
wt_10	0.989985	1
wt_10	2.61867	1
wt_10	0.904825	1
wt_10	11.9437	1
wt_10	0.25548	1
wt_10	0.287415	1
wt_10	0.38322	1
wt_10	0.883535	1
wt_10	0.91547	1
wt_10	2.49093	1
wt_10	2.23545	1
wt_10	0.138385	1
wt_10	0.819665	1
wt_10	3.1935	1
wt_10	0.17032	1
wt_10	1.05385	1
wt_10	3.95994	1
wt_10	1.95868	1
wt_10	3.85349	1
wt_10	2.00126	1
wt_10	0.38322	1
wt_10	0.989985	1
wt_10	2.0332	1
wt_10	3.47027	1
wt_10	1.74578	1
wt_10	1.33062	1
wt_10	3.67252	1
wt_10	1.90545	1
wt_10	1.99062	1
wt_10	0.372575	1
wt_10	3.15092	1
wt_10	1.36256	1
wt_10	0.27677	1
wt_10	0.542895	1
wt_10	0.415155	1
wt_10	0.329995	1
wt_10	5.13089	1
wt_10	3.08705	1
P3G_2.5	0	1
wt_2.5	0.564185	1
wt_2.5	0.6387	1
wt_2.5	1.07515	1
wt_2.5	0.904825	1
wt_2.5	0.2129	1
wt_2.5	1.05385	1
wt_2.5	0.159675	1
wt_2.5	1.3945	1
wt_2.5	0.34064	1
wt_2.5	0.40451	1
wt_2.5	2.73576	1
wt_2.5	2.40577	1
wt_2.5	3.14027	1
wt_2.5	1.1603	1
wt_2.5	0.159675	1
wt_2.5	2.50157	1
wt_2.5	0.6387	1
wt_2.5	4.46026	1
wt_2.5	0.202255	1
wt_2.5	0.93676	1
wt_2.5	2.65061	1
wt_2.5	0.55354	1
wt_2.5	1.9161	1
P3G_5	0.223545	1
P3G_5	0.2129	1
P3G_5	0.36193	1
P3G_5	2.26738	1
P3G_5	0.521605	1
wt_5	0.91547	1
wt_5	0.926115	1
wt_5	1.22418	1
wt_5	0.57483	1
wt_5	0.691925	1
wt_5	5.07766	1
wt_5	1.61804	1
wt_5	6.08894	1
wt_5	2.72512	1
wt_5	0.19161	1
wt_5	1.25611	1
wt_5	0.287415	1
wt_5	0.926115	1
wt_5	0.819665	1
wt_5	0.351285	1
wt_5	0.14903	1
wt_5	6.65313	1
wt_5	1.18159	1
wt_5	0.393865	1
wt_5	0.8516	1
wt_5	1.60739	1
wt_5	0.95805	1
wt_5	0.393865	1
wt_5	1.61804	1
wt_5	0.6387	1
wt_5	2.68254	1
wt_5	0.55354	1
wt_5	0.223545	1
wt_5	2.02255	1
wt_5	0.223545	1
wt_5	1.23482	1
wt_5	0.415155	1
wt_5	0.70257	1
wt_5	0.415155	1
wt_5	0.23419	1
wt_5	0.457735	1
wt_5	0.372575	1
wt_5	5.62056	1
wt_5	0.34064	1
wt_5	1.47965	1
wt_5	0.59612	1
wt_5	0.25548	1
wt_5	0.70257	1
wt_5	3.42769	1
wt_5	0.61741	1
wt_5	0.61741	1
wt_5	0.777085	1
wt_5	6.12087	1
wt_5	3.17221	1
wt_5	0.80902	1
wt_5	0.479025	1
wt_5	0.628055	1
wt_5	0.17032	1
wt_5	0.202255	1
wt_5	0.138385	1
wt_5	0.223545	1
wt_5	0.76644	1
wt_5	0.329995	1
wt_5	0.266125	1
wt_5	0.691925	1
wt_5	0.97934	1
wt_5	2.30997	1
wt_5	0.436445	1
wt_5	2.50157	1
wt_5	1.37321	1
wt_5	0.31935	1
wt_5	3.45962	1
wt_5	0.59612	1
wt_5	3.95994	1
wt_5	0.14903	1
wt_5	0.606765	1
wt_5	0.734505	1
wt_5	1.19224	1
wt_5	0.14903	1
wt_5	1.10708	1
wt_5	1.95868	1
wt_5	0.202255	1
wt_5	0.34064	1
wt_5	0.564185	1
wt_5	1.63933	1
wt_5	0.479025	1
wt_5	0.31935	1
wt_5	0.72386	1
wt_5	1.67127	1
wt_5	0.31935	1
wt_5	0.19161	1
wt_5	0.393865	1
wt_5	0.266125	1
wt_5	0.57483	1
wt_5	0.14903	1
wt_5	0.393865	1
wt_5	0.266125	1
wt_5	1.17095	1
wt_5	0.31935	1
wt_5	2.11836	1
wt_5	0.287415	1
wt_5	0.436445	1
wt_5	0.74515	1
wt_5	1.86288	1
wt_5	1.00063	1
wt_5	0.19161	1
wt_5	0.223545	1
wt_5	1.66062	1
wt_5	0.138385	1
wt_5	1.29869	1
wt_5	0.883535	1
wt_5	0.138385	1
wt_5	2.83157	1
wt_5	5.24798	1
wt_5	3.27866	1
wt_5	1.89481	1
wt_5	0.29806	1
wt_5	2.28868	1
wt_5	0.159675	1
wt_5	1.07515	1
wt_5	2.28868	1
wt_5	0.19161	1
wt_5	0.883535	1
wt_5	0.17032	1
wt_5	0.862245	1
wt_5	0.585475	1
wt_5	0.6387	1
wt_5	0.46838	1
wt_5	0.479025	1
wt_5	1.64997	1
wt_5	1.52224	1
wt_5	0.31935	1
wt_5	5.31186	1
wt_5	0.180965	1
wt_5	1.22418	1
wt_5	0.34064	1
wt_5	9.66566	1
wt_5	2.30997	1
wt_5	2.35255	1
wt_5	0.521605	1
wt_5	1.19224	1
wt_5	1.51159	1
wt_5	0.38322	1
wt_5	0.628055	1
wt_5	1.14966	1
wt_5	5.60991	1
wt_5	1.13902	1
wt_5	1.89481	1
wt_5	0.840955	1
wt_5	0.34064	1
wt_5	2.95931	1
wt_5	2.92738	1
wt_5	1.97997	1
wt_5	1.19224	1
wt_5	1.12837	1
wt_5	1.38385	1
wt_5	0.27677	1
wt_5	0.78773	1
wt_5	1.31998	1
wt_5	0.393865	1
wt_5	0.479025	1
wt_5	1.47965	1
wt_5	1.46901	1
wt_5	0.27677	1
wt_5	0.777085	1
wt_5	0.74515	1
wt_5	1.43708	1
wt_5	1.63933	1
wt_5	0.372575	1
wt_5	0.19161	1
wt_5	0.308705	1
wt_5	0.351285	1
wt_5	0.819665	1
wt_5	0.585475	1
wt_5	3.41704	1
wt_5	1.10708	1
wt_5	1.56482	1
wt_5	5.73766	1
wt_5	0.436445	1
wt_5	0.691925	1
wt_5	0.68128	1
wt_5	2.46964	1
wt_5	0.27677	1
wt_5	0.819665	1
wt_5	0.415155	1
wt_5	0.755795	1
wt_5	2.24609	1
wt_5	2.05449	1
wt_5	2.51222	1
wt_5	1.45836	1
wt_5	0.31935	1
wt_5	2.44835	1
wt_5	4.23671	1
wt_5	2.8635	1
wt_5	0.266125	1
wt_5	1.18159	1
wt_5	0.87289	1
wt_5	7.16409	1
wt_5	0.223545	1
wt_5	0.72386	1
wt_5	1.28805	1
wt_5	1.61804	1
wt_5	2.85286	1
wt_5	0.51096	1
wt_5	0.38322	1
wt_5	0.38322	1
wt_5	3.02318	1
wt_5	0.65999	1
wt_5	0.80902	1
wt_5	2.38448	1
wt_5	2.56544	1
wt_5	1.43708	1
wt_5	0.40451	1
wt_5	0.138385	1
wt_5	0.351285	1
wt_5	1.9161	1
wt_5	0.6387	1
wt_5	0.223545	1
wt_5	0.585475	1
wt_5	0.372575	1
P3G_10	0.734505	3
P3G_10	2.41642	3
P3G_10	1.18159	3
P3G_10	0.159675	3
P3G_10	0.25548	3
P3G_10	1.43708	3
P3G_10	0.862245	3
P3G_10	0.308705	3
P3G_10	0.40451	3
P3G_10	0.457735	3
P3G_10	1.19224	3
P3G_10	2.62932	3
P3G_10	0.585475	3
P3G_10	1.02192	3
P3G_10	1.09644	3
P3G_10	0.23419	3
P3G_10	0.53225	3
P3G_10	1.09644	3
P3G_10	0.27677	3
P3G_10	0.17032	3
P3G_10	0.55354	3
P3G_10	0.308705	3
P3G_10	1.0645	3
P3G_10	0.628055	3
P3G_10	0.44709	3
P3G_10	1.78836	3
P3G_10	0.17032	3
P3G_10	0.59612	3
P3G_10	0.91547	3
P3G_10	0.8516	3
P3G_10	0.734505	3
P3G_10	0.2129	3
P3G_10	4.46026	3
P3G_10	0.4258	3
P3G_10	0.138385	3
P3G_10	1.76707	3
P3G_10	0.55354	3
P3G_10	0.25548	3
P3G_10	0.25548	3
P3G_10	0.585475	3
P3G_10	0.34064	3
P3G_10	2.54415	3
P3G_10	0.223545	3
P3G_10	0.266125	3
P3G_10	0.670635	3
P3G_10	0.27677	3
P3G_10	0.29806	3
P3G_10	0.89418	3
P3G_10	0.80902	3
P3G_10	0.61741	3
P3G_10	5.97185	3
P3G_10	0.51096	3
P3G_10	0.415155	3
P3G_10	1.18159	3
wt_10	0.6387	3
wt_10	2.81028	3
wt_10	0.74515	3
wt_10	1.68191	3
wt_10	3.32124	3
wt_10	2.92738	3
wt_10	11.2198	3
wt_10	0.17032	3
wt_10	0.65999	3
wt_10	2.82092	3
wt_10	1.36256	3
wt_10	1.46901	3
wt_10	1.0645	3
wt_10	0.83031	3
wt_10	3.90672	3
wt_10	0.798375	3
wt_10	1.20288	3
wt_10	1.63933	3
wt_10	0.31935	3
wt_10	6.42958	3
wt_10	1.26676	3
wt_10	1.46901	3
wt_10	8.81406	3
wt_10	2.40577	3
wt_10	2.46964	3
wt_10	0.926115	3
wt_10	0.14903	3
wt_10	0.2129	3
wt_10	0.23419	3
wt_10	4.40703	3
wt_10	0.61741	3
wt_10	0.138385	3
wt_10	0.17032	3
wt_10	0.479025	3
wt_10	1.86288	3
wt_10	0.95805	3
wt_10	0.415155	3
wt_10	0.89418	3
wt_10	3.92801	3
wt_10	0.95805	3
wt_10	1.34127	3
wt_10	2.56544	3
wt_10	4.8967	3
wt_10	1.03256	3
wt_10	0.57483	3
wt_10	2.51222	3
wt_10	3.20415	3
wt_10	0.48967	3
wt_10	1.11773	3
wt_10	3.68317	3
wt_10	1.53288	3
wt_10	1.90545	3
wt_10	1.99062	3
wt_10	1.08579	3
wt_10	3.58737	3
wt_10	5.90798	3
wt_10	3.34253	3
wt_10	0.819665	3
wt_10	1.55417	3
wt_10	2.38448	3
wt_10	3.21479	3
wt_10	1.05385	3
wt_10	10.2831	3
wt_10	4.74767	3
wt_10	0.19161	3
wt_10	1.74578	3
wt_10	1.50094	3
wt_10	2.129	3
wt_10	7.93053	3
wt_10	0.564185	3
wt_10	6.31248	3
wt_10	1.54353	3
wt_10	0.93676	3
wt_10	4.07704	3
wt_10	3.88543	3
wt_10	1.69256	3
wt_10	1.38385	3
wt_10	2.36319	3
wt_10	0.91547	3
wt_10	0.36193	3
wt_10	0.329995	3
wt_10	1.45836	3
wt_10	1.83094	3
wt_10	0.393865	3
wt_10	0.521605	3
wt_10	1.26676	3
wt_10	4.31123	3
wt_10	0.691925	3
wt_10	2.29932	3
wt_10	0.883535	3
wt_10	2.16093	3
wt_10	7.52602	3
wt_10	1.38385	3
wt_10	1.56482	3
wt_10	2.5548	3
wt_10	1.18159	3
wt_10	8.56922	3
wt_10	0.266125	3
wt_10	2.70383	3
wt_10	6.67441	3
wt_10	0.14903	3
wt_10	0.308705	3
wt_10	0.91547	3
wt_10	2.58674	3
wt_10	0.23419	3
wt_10	1.94803	3
wt_10	0.457735	3
wt_10	0.29806	3
wt_10	4.17284	3
wt_10	0.202255	3
wt_10	2.71448	3
wt_10	0.989985	3
wt_10	1.04321	3
wt_10	0.74515	3
wt_10	2.13964	3
wt_10	0.862245	3
wt_10	0.564185	3
wt_10	1.38385	3
wt_10	0.542895	3
wt_10	0.36193	3
wt_10	2.27803	3
wt_10	3.82156	3
wt_10	0.17032	3
wt_10	1.71385	3
wt_10	0.40451	3
wt_10	0.59612	3
wt_10	1.72449	3
wt_10	0.68128	3
wt_10	0.70257	3
wt_10	2.30997	3
wt_10	1.58611	3
wt_10	3.7151	3
wt_10	1.89481	3
wt_10	1.25611	3
wt_10	1.66062	3
wt_10	7.68569	3
wt_10	1.09644	3
wt_10	0.393865	3
wt_10	0.97934	3
wt_10	3.32124	3
wt_10	1.67127	3
wt_10	0.436445	3
wt_10	2.20351	3
wt_10	0.819665	3
wt_10	4.8967	3
wt_10	0.25548	3
wt_10	0.159675	3
wt_10	1.34127	3
wt_10	4.08768	3
wt_10	0.23419	3
wt_10	1.53288	3
wt_10	0.202255	3
wt_10	0.500315	3
wt_10	4.28993	3
wt_10	3.77897	3
wt_10	0.97934	3
wt_10	0.670635	3
wt_10	0.244835	3
wt_10	5.2267	3
wt_10	0.19161	3
wt_10	1.43708	3
wt_10	2.09707	3
wt_10	0.78773	3
wt_10	1.69256	3
wt_10	1.23482	3
wt_10	4.94993	3
wt_10	0.606765	3
wt_10	0.947405	3
wt_10	1.97997	3
wt_10	0.97934	3
wt_10	2.44835	3
wt_10	0.393865	3
wt_10	0.202255	3
wt_10	0.68128	3
wt_10	0.393865	3
wt_10	0.31935	3
wt_10	0.542895	3
wt_10	2.18222	3
wt_10	1.86288	3
wt_10	1.62868	3
wt_10	5.37573	3
P3G_2.5	0	3
wt_2.5	5.85475	3
wt_2.5	1.80965	3
wt_2.5	1.4903	3
wt_2.5	3.1935	3
wt_2.5	0.202255	3
wt_2.5	2.15029	3
wt_2.5	0.19161	3
wt_2.5	3.59801	3
wt_2.5	1.35191	3
wt_2.5	2.11836	3
wt_2.5	0.393865	3
wt_2.5	0.8516	3
wt_2.5	2.61867	3
wt_2.5	1.61804	3
wt_2.5	0.76644	3
wt_2.5	0.287415	3
wt_2.5	0.457735	3
wt_2.5	0.34064	3
wt_2.5	1.21353	3
wt_2.5	0.606765	3
wt_2.5	0.25548	3
wt_2.5	0.2129	3
wt_2.5	0.542895	3
wt_2.5	2.88479	3
wt_2.5	1.23482	3
wt_2.5	0.8516	3
wt_2.5	3.74704	3
wt_2.5	1.17095	3
wt_2.5	0.542895	3
wt_2.5	1.00063	3
wt_2.5	2.62932	3
wt_2.5	0.926115	3
wt_2.5	0.734505	3
wt_2.5	4.18349	3
wt_2.5	0.76644	3
wt_2.5	0.393865	3
wt_2.5	2.20351	3
wt_2.5	1.9161	3
wt_2.5	0.19161	3
P3G_5	0.798375	3
P3G_5	1.22418	3
P3G_5	0.61741	3
P3G_5	0.755795	3
P3G_5	0.34064	3
P3G_5	1.75642	3
P3G_5	0.19161	3
P3G_5	0.2129	3
wt_5	0.31935	3
wt_5	2.93802	3
wt_5	2.16093	3
wt_5	2.77834	3
wt_5	0.138385	3
wt_5	1.86288	3
wt_5	4.49219	3
wt_5	0.74515	3
wt_5	0.46838	3
wt_5	0.628055	3
wt_5	2.2248	3
wt_5	3.8322	3
wt_5	1.34127	3
wt_5	0.351285	3
wt_5	1.77771	3
wt_5	0.40451	3
wt_5	1.58611	3
wt_5	0.14903	3
wt_5	0.691925	3
wt_5	0.798375	3
wt_5	1.31998	3
wt_5	0.91547	3
wt_5	0.180965	3
wt_5	1.75642	3
wt_5	1.09644	3
wt_5	1.7032	3
wt_5	3.91736	3
wt_5	0.74515	3
wt_5	0.628055	3
wt_5	1.59675	3
wt_5	0.59612	3
wt_5	0.8516	3
wt_5	0.80902	3
wt_5	0.904825	3
wt_5	0.138385	3
wt_5	0.138385	3
wt_5	0.57483	3
wt_5	0.308705	3
wt_5	0.68128	3
wt_5	0.734505	3
wt_5	0.159675	3
wt_5	2.02255	3
wt_5	1.25611	3
wt_5	0.883535	3
wt_5	1.74578	3
wt_5	0.287415	3
wt_5	4.10897	3
wt_5	0.436445	3
wt_5	1.88417	3
wt_5	0.57483	3
wt_5	0.287415	3
wt_5	3.9493	3
wt_5	0.329995	3
wt_5	0.670635	3
wt_5	1.07515	3
wt_5	0.479025	3
wt_5	5.33315	3
wt_5	0.70257	3
wt_5	1.62868	3
wt_5	1.41579	3
wt_5	2.40577	3
wt_5	1.1603	3
wt_5	0.76644	3
wt_5	0.55354	3
wt_5	1.28805	3
wt_5	0.61741	3
wt_5	0.17032	3
wt_5	0.542895	3
wt_5	1.90545	3
wt_5	0.308705	3
wt_5	0.59612	3
wt_5	1.00063	3
wt_5	0.61741	3
wt_5	8.40955	3
wt_5	1.43708	3
wt_5	0.29806	3
wt_5	0.734505	3
wt_5	0.6387	3
wt_5	0.308705	3
wt_5	1.52224	3
wt_5	2.68254	3
wt_5	0.74515	3
wt_5	0.76644	3
wt_5	0.564185	3
wt_5	0.91547	3
wt_5	0.29806	3
wt_5	3.28931	3
wt_5	0.40451	3
wt_5	3.26802	3
wt_5	3.08705	3
wt_5	0.34064	3
wt_5	0.287415	3
wt_5	0.329995	3
wt_5	1.26676	3
wt_5	0.649345	3
wt_5	0.819665	3
wt_5	1.17095	3
wt_5	0.798375	3
wt_5	1.02192	3
wt_5	0.926115	3
wt_5	3.25737	3
wt_5	2.04384	3
P3G_10	1.24547	2
P3G_10	1.37321	2
P3G_10	2.08642	2
P3G_10	1.52224	2
P3G_10	1.01127	2
P3G_10	6.28055	2
P3G_10	0.87289	2
P3G_10	3.03383	2
P3G_10	0.78773	2
P3G_10	6.2912	2
P3G_10	0.19161	2
P3G_10	2.60803	2
P3G_10	4.53477	2
P3G_10	1.29869	2
P3G_10	1.87352	2
P3G_10	1.41579	2
P3G_10	5.55669	2
P3G_10	0.244835	2
P3G_10	1.74578	2
P3G_10	4.80089	2
P3G_10	1.59675	2
P3G_10	0.564185	2
P3G_10	4.03446	2
P3G_10	0.59612	2
P3G_10	0.436445	2
P3G_10	1.89481	2
P3G_10	1.61804	2
P3G_10	0.8516	2
P3G_10	1.11773	2
P3G_10	0.819665	2
P3G_10	4.18349	2
P3G_10	6.66377	2
P3G_10	3.85349	2
P3G_10	5.25863	2
P3G_10	0.74515	2
P3G_10	0.25548	2
P3G_10	1.42643	2
P3G_10	2.32061	2
P3G_10	0.68128	2
P3G_10	1.45836	2
P3G_10	3.78962	2
P3G_10	3.29995	2
P3G_10	2.77834	2
P3G_10	0.329995	2
P3G_10	2.2248	2
P3G_10	2.28868	2
P3G_10	9.75082	2
P3G_10	9.60179	2
P3G_10	3.88543	2
P3G_10	4.87541	2
P3G_10	2.69319	2
P3G_10	3.04447	2
P3G_10	0.628055	2
P3G_10	2.33126	2
P3G_10	2.33126	2
P3G_10	3.10834	2
P3G_10	1.80965	2
P3G_10	6.66377	2
P3G_10	1.82029	2
P3G_10	4.33251	2
P3G_10	7.0257	2
P3G_10	3.95994	2
P3G_10	0.223545	2
P3G_10	0.55354	2
P3G_10	0.159675	2
P3G_10	0.138385	2
P3G_10	0.36193	2
P3G_10	0.670635	2
P3G_10	4.21542	2
P3G_10	1.08579	2
P3G_10	5.69508	2
P3G_10	2.81028	2
P3G_10	4.15155	2
P3G_10	3.09769	2
P3G_10	0.308705	2
P3G_10	1.0645	2
P3G_10	2.02255	2
P3G_10	10.9431	2
P3G_10	1.05385	2
P3G_10	0.59612	2
P3G_10	4.03446	2
P3G_10	2.02255	2
P3G_10	5.85475	2
P3G_10	0.44709	2
P3G_10	5.50347	2
P3G_10	0.479025	2
P3G_10	1.03256	2
P3G_10	5.99313	2
P3G_10	0.713215	2
P3G_10	4.61993	2
P3G_10	3.27866	2
P3G_10	2.19287	2
P3G_10	1.97997	2
P3G_10	9.22921	2
P3G_10	5.59927	2
P3G_10	3.90672	2
P3G_10	1.04321	2
P3G_10	4.19413	2
P3G_10	1.37321	2
P3G_10	1.14966	2
P3G_10	2.23545	2
P3G_10	5.69508	2
P3G_10	1.73514	2
P3G_10	0.4258	2
P3G_10	3.76833	2
P3G_10	6.25926	2
P3G_10	1.30933	2
P3G_10	0.57483	2
P3G_10	2.41642	2
P3G_10	0.223545	2
P3G_10	1.07515	2
P3G_10	4.63058	2
P3G_10	0.59612	2
P3G_10	2.129	2
P3G_10	4.75831	2
P3G_10	0.17032	2
P3G_10	1.58611	2
P3G_10	0.223545	2
P3G_10	3.78962	2
P3G_10	4.35381	2
P3G_10	3.62995	2
P3G_10	0.287415	2
P3G_10	0.223545	2
P3G_10	2.13964	2
P3G_10	0.4258	2
P3G_10	1.37321	2
P3G_10	13.4233	2
P3G_10	0.393865	2
P3G_10	2.33126	2
P3G_10	2.46964	2
P3G_10	5.71636	2
P3G_10	0.61741	2
P3G_10	1.08579	2
P3G_10	2.51222	2
P3G_10	4.40703	2
P3G_10	1.0645	2
P3G_10	5.1096	2
P3G_10	3.90672	2
P3G_10	0.31935	2
P3G_10	5.07766	2
P3G_10	0.23419	2
P3G_10	0.78773	2
P3G_10	0.479025	2
P3G_10	0.46838	2
P3G_10	3.11898	2
P3G_10	10.7727	2
P3G_10	0.80902	2
P3G_10	0.777085	2
wt_10	3.55543	2
wt_10	4.01316	2
wt_10	6.5041	2
wt_10	0.36193	2
wt_10	3.72575	2
wt_10	1.30933	2
wt_10	0.2129	2
wt_10	0.48967	2
wt_10	0.27677	2
wt_10	0.287415	2
wt_10	1.00063	2
wt_10	1.09644	2
wt_10	0.415155	2
wt_10	1.05385	2
wt_10	5.02444	2
wt_10	3.91736	2
wt_10	0.87289	2
wt_10	4.71573	2
wt_10	8.19665	2
wt_10	0.308705	2
wt_10	7.05764	2
wt_10	0.87289	2
wt_10	0.27677	2
wt_10	2.129	2
wt_10	6.74893	2
wt_10	4.4709	2
wt_10	2.08642	2
wt_10	1.03256	2
wt_10	0.947405	2
wt_10	3.16156	2
wt_10	2.21416	2
wt_10	0.34064	2
wt_10	1.09644	2
wt_10	6.70635	2
wt_10	0.17032	2
wt_10	2.58674	2
wt_10	1.73514	2
wt_10	6.58925	2
wt_10	0.8516	2
wt_10	1.68191	2
wt_10	0.223545	2
wt_10	0.862245	2
wt_10	0.97934	2
wt_10	5.17347	2
wt_10	3.50221	2
wt_10	1.24547	2
wt_10	0.34064	2
wt_10	12.2205	2
wt_10	6.06765	2
wt_10	1.51159	2
wt_10	8.69697	2
wt_10	0.947405	2
wt_10	0.83031	2
wt_10	8.50535	2
wt_10	0.393865	2
wt_10	0.883535	2
wt_10	0.14903	2
wt_10	0.97934	2
wt_10	4.87541	2
wt_10	0.68128	2
wt_10	0.83031	2
wt_10	1.45836	2
wt_10	1.99062	2
wt_10	2.2248	2
wt_10	0.713215	2
wt_10	4.96057	2
wt_10	3.09769	2
wt_10	1.04321	2
wt_10	0.25548	2
wt_10	0.27677	2
wt_10	3.35317	2
wt_10	6.387	2
wt_10	8.0902	2
wt_10	3.28931	2
wt_10	1.37321	2
wt_10	0.51096	2
wt_10	2.00126	2
wt_10	1.56482	2
wt_10	0.38322	2
wt_10	0.51096	2
wt_10	0.670635	2
wt_10	4.82219	2
wt_10	9.98501	2
wt_10	2.48028	2
wt_10	0.78773	2
wt_10	4.39639	2
wt_10	0.4258	2
wt_10	1.3945	2
wt_10	1.97997	2
wt_10	2.26738	2
wt_10	1.67127	2
wt_10	2.99125	2
wt_10	6.2912	2
wt_10	22.0139	2
wt_10	8.80341	2
wt_10	5.50347	2
wt_10	1.33062	2
wt_10	0.48967	2
wt_10	3.59801	2
wt_10	0.351285	2
wt_10	2.36319	2
wt_10	7.89859	2
wt_10	1.18159	2
wt_10	13.5937	2
wt_10	3.60866	2
wt_10	0.55354	2
wt_10	0.95805	2
wt_10	2.91673	2
wt_10	13.1253	2
wt_10	3.55543	2
wt_10	0.649345	2
wt_10	0.266125	2
wt_10	0.46838	2
wt_10	1.2774	2
wt_10	6.15281	2
wt_10	0.95805	2
wt_10	3.91736	2
wt_10	3.54479	2
wt_10	0.23419	2
wt_10	9.08019	2
wt_10	2.7677	2
wt_10	12.0182	2
wt_10	1.03256	2
wt_10	1.44772	2
wt_10	0.25548	2
wt_10	0.95805	2
wt_10	0.755795	2
wt_10	8.27116	2
wt_10	4.51348	2
wt_10	3.95994	2
wt_10	5.58863	2
wt_10	4.86477	2
wt_10	2.39513	2
wt_10	2.11836	2
wt_10	0.6387	2
wt_10	3.14027	2
wt_10	5.39701	2
wt_10	3.05511	2
wt_10	0.479025	2
wt_10	4.41768	2
wt_10	4.06639	2
wt_10	0.691925	2
wt_10	8.28181	2
wt_10	4.37509	2
wt_10	3.20415	2
wt_10	4.84347	2
wt_10	0.266125	2
wt_10	1.64997	2
wt_10	3.39575	2
wt_10	0.202255	2
wt_10	6.05701	2
wt_10	7.13215	2
wt_10	10.0808	2
wt_10	1.799	2
wt_10	0.287415	2
wt_10	2.93802	2
wt_10	6.86602	2
wt_10	2.63996	2
wt_10	1.17095	2
wt_10	0.159675	2
wt_10	4.82219	2
wt_10	3.55543	2
wt_10	0.819665	2
wt_10	0.862245	2
wt_10	9.56986	2
wt_10	2.56544	2
wt_10	0.31935	2
wt_10	9.55921	2
wt_10	0.40451	2
wt_10	1.63933	2
wt_10	0.542895	2
wt_10	9.59114	2
wt_10	0.14903	2
wt_10	9.3676	2
wt_10	7.79214	2
wt_10	1.83094	2
wt_10	4.21542	2
wt_10	0.521605	2
wt_10	0.8516	2
wt_10	0.266125	2
wt_10	7.94117	2
wt_10	0.734505	2
wt_10	0.989985	2
wt_10	0.87289	2
wt_10	3.11898	2
wt_10	7.86665	2
wt_10	7.57924	2
wt_10	0.585475	2
wt_10	4.02381	2
wt_10	11.1453	2
wt_10	5.78024	2
wt_10	12.1247	2
wt_10	0.223545	2
wt_10	2.88479	2
wt_10	11.4221	2
wt_10	13.9024	2
wt_10	6.05701	2
wt_10	0.883535	2
wt_10	3.68317	2
wt_10	4.08768	2
wt_10	1.0645	2
wt_10	0.34064	2
wt_10	1.54353	2
wt_10	1.37321	2
wt_10	1.30933	2
wt_10	0.606765	2
wt_10	4.72638	2
wt_10	1.21353	2
wt_10	3.17221	2
wt_10	2.89544	2
wt_10	5.83346	2
wt_10	2.35255	2
wt_10	1.04321	2
wt_10	9.77211	2
wt_10	1.3945	2
wt_10	12.9124	2
wt_10	0.29806	2
wt_10	0.59612	2
wt_10	1.12837	2
wt_10	4.22607	2
wt_10	6.31248	2
wt_10	3.02318	2
wt_10	6.28055	2
wt_10	8.52665	2
wt_10	9.6763	2
wt_10	6.62119	2
wt_10	0.649345	2
wt_10	3.03383	2
wt_10	3.17221	2
wt_10	2.33126	2
wt_10	3.97058	2
wt_10	0.329995	2
wt_10	1.22418	2
wt_10	2.01191	2
wt_10	5.97185	2
wt_10	1.92674	2
wt_10	0.4258	2
wt_10	1.07515	2
wt_10	1.85223	2
wt_10	1.43708	2
wt_10	7.1215	2
wt_10	0.351285	2
wt_10	6.00378	2
wt_10	4.36445	2
wt_10	0.223545	2
wt_10	0.606765	2
wt_10	2.20351	2
P3G_2.5	0.734505	2
wt_2.5	0.31935	2
wt_2.5	0.989985	2
wt_2.5	0.53225	2
wt_2.5	1.4903	2
wt_2.5	1.44772	2
wt_2.5	1.11773	2
wt_2.5	0.819665	2
wt_2.5	1.85223	2
wt_2.5	0.223545	2
wt_2.5	2.32061	2
wt_2.5	2.60803	2
wt_2.5	0.138385	2
wt_2.5	1.60739	2
wt_2.5	0.457735	2
wt_2.5	1.78836	2
wt_2.5	0.372575	2
wt_2.5	2.36319	2
wt_2.5	0.36193	2
wt_2.5	5.72701	2
wt_2.5	0.93676	2
wt_2.5	0.564185	2
wt_2.5	2.3419	2
wt_2.5	0.564185	2
wt_2.5	0.29806	2
wt_2.5	0.351285	2
wt_2.5	0.36193	2
wt_2.5	0.31935	2
wt_2.5	1.01127	2
wt_2.5	0.436445	2
wt_2.5	5.70572	2
P3G_5	1.07515	2
P3G_5	0.59612	2
P3G_5	0.68128	2
P3G_5	0.138385	2
P3G_5	0.521605	2
wt_5	0.372575	2
wt_5	0.23419	2
wt_5	0.542895	2
wt_5	1.78836	2
wt_5	2.87415	2
wt_5	3.22544	2
wt_5	0.89418	2
wt_5	0.308705	2
wt_5	0.57483	2
wt_5	0.57483	2
wt_5	0.61741	2
wt_5	0.244835	2
wt_5	0.29806	2
wt_5	0.606765	2
wt_5	4.258	2
wt_5	2.20351	2
wt_5	1.41579	2
wt_5	0.65999	2
wt_5	0.585475	2
wt_5	2.00126	2
wt_5	0.57483	2
wt_5	0.521605	2
wt_5	0.19161	2
wt_5	0.670635	2
wt_5	1.2774	2
wt_5	0.57483	2
wt_5	0.521605	2
wt_5	12.4547	2
wt_5	0.87289	2
wt_5	1.0645	2
wt_5	0.329995	2
wt_5	1.59675	2
wt_5	2.44835	2
wt_5	1.83094	2
wt_5	0.83031	2
wt_5	2.57609	2
wt_5	0.53225	2
wt_5	1.43708	2
wt_5	0.479025	2
wt_5	0.4258	2
wt_5	3.56608	2
wt_5	0.23419	2
wt_5	1.7032	2
wt_5	3.28931	2
wt_5	0.287415	2
wt_5	2.74641	2
wt_5	1.66062	2
wt_5	1.74578	2
wt_5	1.20288	2
wt_5	0.372575	2
wt_5	3.42769	2
wt_5	0.244835	2
wt_5	1.10708	2
wt_5	0.40451	2
wt_5	2.09707	2
wt_5	1.33062	2
wt_5	2.2248	2
wt_5	2.02255	2
wt_5	0.138385	2
wt_5	1.68191	2
wt_5	1.68191	2
wt_5	0.46838	2
wt_5	5.88668	2
wt_5	0.93676	2
wt_5	1.41579	2
wt_5	1.07515	2
wt_5	1.43708	2
wt_5	0.436445	NA

## Sheet: Fig1. g
														Input data from analysis
Input data from analysis				Calculated in R										(data used for the Median and Mean calculation)					Calculated in R
				Median of Area				Mean of three medians per type and time						Name	IntegratedIntensity_mCherry	IntegratedIntensity_GFP	Measurement		Median of mCherry signal				Mean of three medians per type and time					Median of GFP signal				Mean of three medians per type and time
x	y			x	y			x	y	SD				wt_5	45.9543	74.037	1		x	y			x	y	SD			x	y			x	y	SD
Name	Area[µm2]	Measurement		Name	Area[µm2]	Measurement		Name	Area[µm2]	sd				wt_5	39.286	36.3796	1		Name	mCherry	Measurement		Name	mCherry	sd			Name	mGFP	Measurement		Name	mGFP	sd
wt_5	3.14027	1		Hyp_10	1.45304	1		Hyp_10	1.58611	0.277843				wt_5	80.4732	94.5647	1		Hyp_10	22.6057	1		Hyp_10	23.7154	5.07724			Hyp_10	1.85622	1		Hyp_10	2.9255	1.55466
wt_5	2.63996	1		Hyp_10	1.39982	2		Hyp_20	2.26561	0.246469				wt_5	75.964	29.6799	1		Hyp_10	19.2849	2		Hyp_20	40.8586	3.69278			Hyp_10	2.21136	2		Hyp_20	2.79668	0.214011
wt_5	4.5667	1		Hyp_10	1.90545	3		Hyp_5	1.77771	0.685488				wt_5	11.5153	1.4276	1		Hyp_10	29.2557	3		Hyp_5	27.5496	14.2278			Hyp_10	4.70892	3		Hyp_5	4.13154	0.840834
wt_5	3.67252	1		Hyp_20	2.36319	1		wt_10	2.64883	0.366145				wt_5	31.0979	28.5001	1		Hyp_20	42.2644	1		wt_10	38.2794	5.26384			Hyp_20	2.74846	1		wt_10	35.7932	10.6832
wt_5	0.840955	1		Hyp_20	1.98529	2		wt_20	3.11898	0.484435				wt_5	4.1415	4.02805	1		Hyp_20	36.6693	2		wt_20	49.126	11.2233			Hyp_20	2.6109	2		wt_20	36.4475	6.57753
wt_5	2.15029	1		Hyp_20	2.44835	3		wt_5	1.14079	0.183787				wt_5	51.2496	49.8876	1		Hyp_20	43.6419	3		wt_5	14.5421	2.17394			Hyp_20	3.03069	3		wt_5	9.36722	2.24665
wt_5	0.393865	1		Hyp_5	1.04321	1								wt_5	17.3716	19.328	1		Hyp_5	13.4939	1							Hyp_5	3.72067	1
wt_5	3.17221	1		Hyp_5	1.88949	2								wt_5	2.26378	0.276112	1		Hyp_5	27.2115	2							Hyp_5	3.57514	2
wt_5	1.7032	1		Hyp_5	2.40045	3								wt_5	89.5575	11.9812	1		Hyp_5	41.9435	3							Hyp_5	5.09881	3
wt_5	0.23419	1		wt_10	2.24077	1								wt_5	6.18253	8.89419	1		wt_10	32.3598	1							wt_10	27.2205	1
wt_5	4.40703	1		wt_10	2.94867	2								wt_5	4.14932	2.00858	1		wt_10	42.4338	2							wt_10	32.3976	2
wt_5	0.57483	1		wt_10	2.75705	3								wt_5	15.8212	13.6782	1		wt_10	40.0444	3							wt_10	47.7615	3
wt_5	0.372575	1		wt_20	2.62932	1								wt_5	2.77259	6.73582	1		wt_20	39.1748	1							wt_20	28.899	1
wt_5	1.28805	1		wt_20	3.59801	2								wt_5	183.771	252.967	1		wt_20	61.2914	2							wt_20	40.9497	2
wt_5	0.27677	1		wt_20	3.12963	3								wt_5	196.595	34.8289	1		wt_20	46.9116	3							wt_20	39.4937	3
wt_5	8.32439	1		wt_5	1.35191	1								wt_5	12.2593	20.001	1		wt_5	17.0455	1							wt_5	10.9022	1
wt_5	7.2386	1		wt_5	1.0166	2								wt_5	6.14624	2.93674	1		wt_5	13.13	2							wt_5	10.4109	2
wt_5	1.08579	1		wt_5	1.05385	3								wt_5	38.2078	9.71948	1		wt_5	13.4507	3							wt_5	6.78857	3
wt_5	0.51096	1												wt_5	14.484	2.6018	1
wt_5	2.24609	1												wt_5	18.755	25.3037	1
wt_5	0.97934	1												wt_5	9.84353	7.53014	1		Statistic: unpaired, two-sided t-test									Statistic: unpaired, two-sided t-test
wt_5	1.42643	1												wt_5	61.8552	117.602	1		wt_5 vs Hyp_5									wt_5 vs Hyp_5
wt_5	0.83031	1												wt_5	57.4677	61.7455	1		data: wt_5_data$Intensity_IntegratedIntensity_mCherry and Hyp_5_data$Intensity_IntegratedIntensity_mCherry									wt_5_data$Intensity_IntegratedIntensity_GFP and Hyp_5_data$Intensity_IntegratedIntensity_GFP
wt_5	3.99187	1												wt_5	28.8413	34.7003	1		t = -1.5653, df = 4, p-value = 0.1926									t = 3.7804, df = 4, p-value = 0.01943
wt_5	3.36382	1												wt_5	18.9796	10.1253	1		alternative hypothesis: true difference in means is not equal to 0									alternative hypothesis: true difference in means is not equal to 0
wt_5	2.63996	1												wt_5	119.047	86.208	1		95 percent confidence interval:									95 percent confidence interval:
wt_5	1.31998	1			Note:	5min	10min	20min						wt_5	11.2846	2.05304	1		-36.07915 10.06400									1.390385 9.080972
wt_5	5.25863	1			wt = mGFP-CTD+mCherry-CTD	wt_5	wt_10	wt_20						wt_5	101.232	109.719	1		sample estimates:									sample estimates:
wt_5	1.11773	1			Hyp= mGFP-CTDHyp + mCherry-CTD	Hyp_5	Hyp_10	Hyp_20						wt_5	17.9947	15.7838	1		mean of x mean of y									mean of x mean of y
wt_5	4.91799	1												wt_5	3.13527	4.55639	1		14.54206 27.54964									9.367219 4.131540
wt_5	1.43708	1												wt_5	11.0243	11.7573	1
wt_5	0.29806	1												wt_5	36.0249	29.3609	1
wt_5	0.95805	1												wt_5	128.023	108.893	1		wt_10 vs Hyp_10									wt_10 vs Hyp_10
wt_5	2.26738	1												wt_5	39.6019	17.359	1		data: wt_10_data$Intensity_IntegratedIntensity_mCherry and Hyp_10_data$Intensity_IntegratedIntensity_mCherry									data: t = 5.2732, df = 4, p-value = 0.006199
wt_5	6.13152	1												wt_5	13.4223	6.52787	1		t = 3.4492, df = 4, p-value = 0.02607									alternative hypothesis: true difference in means is not equal to 0
wt_5	2.32061	1												wt_5	2.55967	2.8372	1		alternative hypothesis: true difference in means is not equal to 0									95 percent confidence interval:
wt_5	1.04321	1												wt_5	18.673	3.07385	1		95 percent confidence interval:									15.56233 50.17311
wt_5	0.266125	1												wt_5	5.86706	0.810758	1		2.840636 26.287240									sample estimates:
wt_5	1.13902	1												wt_5	12.811	9.8728	1		sample estimates:									mean of x mean of y
wt_5	0.44709	1												wt_5	67.7984	15.308	1		mean of x mean of y									35.79322 2.92550
wt_5	0.968695	1												wt_5	29.9186	21.7723	1		38.27935 23.71542
wt_5	3.10834	1												wt_5	12.4319	6.99324	1											wt_20 vs Hyp_20
wt_5	1.93739	1												wt_5	1.43894	0.443687	1		wt_20 vs Hyp_20									data: wt_20_data$Intensity_IntegratedIntensity_GFP and Hyp_20_data$Intensity_IntegratedIntensity_GFP
wt_5	0.93676	1												wt_5	2.51659	1.03671	1		data: wt_20_data$Intensity_IntegratedIntensity_mCherry and Hyp_20_data$Intensity_IntegratedIntensity_mCherry									t = 8.8565, df = 4, p-value = 0.0008976
wt_5	0.138385	1												wt_5	68.0588	91.5165	1		t = 1.212, df = 4, p-value = 0.2922									alternative hypothesis: true difference in means is not equal to 0
wt_5	0.23419	1												wt_5	1.45519	0.483238	1		alternative hypothesis: true difference in means is not equal to 0									95 percent confidence interval:
wt_5	3.90672	1												wt_5	71.1191	144.014	1		95 percent confidence interval:									23.10152 44.20001
wt_5	0.138385	1												wt_5	13.6577	20.3494	1		-10.67223 27.20700									sample estimates:
wt_5	6.79151	1												wt_5	10.8302	11.9854	1		sample estimates:									mean of x mean of y
wt_5	1.21353	1												wt_5	5.80244	14.0878	1		mean of x mean of y									36.447450 2.796684
wt_5	0.926115	1												wt_5	6.01373	18.0083	1		49.12595 40.85857
wt_5	0.55354	1												wt_5	47.7559	58.1575	1
wt_5	0.585475	1												wt_5	12.2342	2.18227	1
wt_5	3.27866	1												wt_5	16.1553	3.1976	1
wt_5	1.00063	1												wt_5	7.5346	2.31055	1
wt_5	1.05385	1												wt_5	8.92685	2.68261	1
wt_5	0.61741	1												wt_5	1.91646	0.295338	1
wt_5	0.72386	1												wt_5	6.72363	1.81915	1
wt_5	0.19161	1												wt_5	29.4724	26.6081	1
wt_5	0.55354	1												wt_5	33.8508	56.4983	1
wt_5	2.07578	1												wt_5	62.5712	34.7046	1
wt_5	2.51222	1												wt_5	99.0626	359.61	1
wt_5	3.45962	1												wt_5	6.2265	3.18614	1
wt_5	6.78087	1												wt_5	43.3437	110.695	1
wt_5	0.542895	1												wt_5	11.4502	12.8607	1
wt_5	3.43833	1												wt_5	11.5926	9.9274	1
wt_5	1.02192	1												wt_5	12.0774	0.908949	1
wt_5	0.968695	1												wt_5	22.8403	37.7855	1
wt_5	0.83031	1												wt_5	51.7834	14.9704	1
wt_5	1.799	1												wt_5	59.8165	108.497	1
wt_5	2.90609	1												wt_5	18.2584	2.82316	1
wt_5	4.03446	1												wt_5	3.88861	1.3409	1
wt_5	1.41579	1												wt_5	19.697	10.9022	1
wt_5	0.34064	1												wt_5	21.3686	4.93404	1
wt_5	1.42643	1												wt_5	2.71655	1.90127	1
wt_5	1.36256	1												wt_5	9.8508	2.61752	1
wt_5	0.27677	1												wt_5	1.58853	1.44128	1
wt_5	0.862245	1												wt_5	9.23941	4.02022	1
wt_5	0.159675	1												wt_5	3.97176	6.44318	1
wt_5	0.862245	1												wt_5	40.3788	4.39648	1
wt_5	0.372575	1												wt_5	33.966	7.76077	1
wt_5	3.7151	1												wt_5	66.4234	122.703	1
wt_5	2.44835	1												wt_5	9.03604	2.95056	1
wt_5	4.21542	1												wt_5	77.7271	57.5833	1
wt_5	0.691925	1												wt_5	66.5373	361.307	1
wt_5	4.38574	1												wt_5	5.42234	4.78009	1
wt_5	5.2267	1												wt_5	215.947	151.802	1
wt_5	0.500315	1												wt_5	16.77	11.5362	1
wt_5	9.34631	1												wt_5	49.5151	20.4628	1
wt_5	1.35191	1												wt_5	18.3823	7.24883	1
wt_5	2.81028	1												wt_5	15.1422	1.01842	1
wt_5	1.2774	1												wt_5	7.97848	8.12589	1
wt_5	1.30933	1												wt_5	56.0935	55.9729	1
wt_5	0.713215	1												wt_5	1.40409	0.726589	1
wt_5	3.47027	1												wt_5	10.4274	6.72871	1
wt_5	0.138385	1												wt_5	94.9439	23.5828	1
wt_5	0.91547	1												wt_5	26.442	17.0406	1
wt_5	3.99187	1												wt_5	11.937	17.0087	1
wt_5	1.69256	1												wt_5	8.59403	10.2314	1
wt_5	1.03256	1												wt_5	49.5512	124.304	1
wt_5	0.798375	1												wt_5	26.7467	8.0029	1
wt_5	3.43833	1												wt_5	3.98782	0.365911	1
wt_5	1.67127	1												wt_5	76.0587	102.848	1
wt_5	0.393865	1												wt_5	65.4718	56.8518	1
wt_5	4.72638	1												wt_5	30.9493	46.7289	1
wt_5	3.48091	1												wt_5	25.8567	17.0125	1
wt_5	2.54415	1												wt_5	2.62113	1.44433	1
wt_5	1.93739	1												wt_5	136.753	196.775	1
wt_5	0.25548	1												wt_5	11.5483	5.99152	1
wt_5	8.53729	1												wt_5	31.3562	9.53362	1
wt_5	0.87289	1												wt_5	215.173	151.916	1
wt_5	2.23545	1												wt_5	28.1943	41.2387	1
wt_5	8.70761	1												wt_5	3.62478	4.43796	1
wt_5	2.00126	1												wt_5	3.04875	2.00771	1
wt_5	0.351285	1												wt_5	38.9015	14.1218	1
wt_5	0.29806	1												wt_5	14.5634	1.11481	1
wt_5	2.7677	1												wt_5	10.418	1.37144	1
wt_5	0.93676	1												wt_5	24.7158	32.2353	1
wt_5	0.87289	1												wt_5	16.4463	2.18387	1
wt_5	1.77771	1												wt_5	20.3545	13.9731	1
wt_5	1.05385	1												wt_5	18.8774	13.2891	1
wt_5	1.52224	1												wt_5	3.62763	1.52808	1
wt_5	1.40514	1												wt_5	1.42061	0.228611	1
wt_5	0.329995	1												wt_5	27.0996	14.3433	1
wt_5	0.138385	1												wt_5	18.2142	4.63404	1
wt_5	1.9161	1												wt_5	67.9044	159.204	1
wt_5	1.25611	1												wt_5	8.46931	12.7576	1
wt_5	4.51348	1												wt_5	16.4677	2.25318	1
wt_5	0.74515	1												wt_5	46.8139	22.6017	1
wt_5	1.53288	1												wt_5	35.4832	11.59	1
wt_5	2.8635	1												wt_5	17.4953	7.56152	1
wt_5	2.30997	1												wt_5	7.389	1.00479	1
wt_5	1.56482	1												wt_5	15.3875	9.56011	1
wt_5	0.55354	1												wt_5	5.47764	0.70161	1
wt_5	1.22418	1												wt_5	14.1438	7.83546	1
wt_5	0.436445	1												wt_5	1.55354	0.872618	1
wt_5	1.21353	1												wt_5	29.3441	93.1216	1
wt_5	0.14903	1												wt_5	45.5852	47.8442	1
wt_5	2.44835	1												wt_5	3.20273	2.38061	1
wt_5	3.41704	1												wt_5	14.7304	21.1662	1
wt_5	0.29806	1												wt_5	49.9137	27.1979	1
wt_5	1.19224	1												wt_5	30.2909	44.3851	1
wt_5	3.11898	1												wt_5	73.0152	15.792	1
wt_5	2.29932	1												wt_5	6.64698	6.82072	1
wt_5	5.1096	1												wt_5	64.014	97.2647	1
wt_5	0.649345	1												wt_5	24.3903	7.55857	1
wt_5	3.88543	1												wt_5	1.5989	0.376135	1
wt_5	1.55417	1												wt_5	4.20438	0.930602	1
wt_5	0.14903	1												wt_5	59.2446	9.46665	1
wt_5	0.38322	1												wt_5	21.3228	11.4673	1
wt_5	2.78899	1												wt_5	3.52523	0.865827	1
wt_5	1.4903	1												wt_5	2.34121	2.24446	1
wt_5	0.34064	1												wt_5	68.629	115.403	1
wt_5	0.23419	1												wt_5	105.846	46.1355	1
wt_5	4.39639	1												wt_5	15.8954	27.7853	1
wt_5	4.82219	1												wt_5	9.41662	6.09126	1
wt_5	1.47965	1												wt_5	13.7187	24.5824	1
wt_5	0.755795	1												wt_5	37.727	32.1785	1
wt_5	1.14966	1												wt_5	16.0529	1.03003	1
wt_5	2.69319	1												wt_5	3.43349	4.54179	1
wt_5	1.2774	1												wt_5	69.7973	25.481	1
wt_5	0.329995	1												wt_5	7.82216	1.64756	1
wt_5	3.93865	1												wt_5	4.21724	5.82243	1
wt_5	0.61741	1												wt_5	71.6706	47.3791	1
wt_5	0.40451	1												wt_5	26.4758	13.0211	1
wt_5	3.55543	1												wt_5	10.5799	3.39014	1
wt_5	2.07578	1												wt_5	4.90193	7.28782	1
wt_5	0.840955	1												wt_5	14.217	29.4102	1
wt_5	0.46838	1												wt_5	32.3693	45.2998	1
wt_5	1.22418	1												wt_5	69.0984	14.3118	1
wt_5	2.36319	1												wt_5	130.96	250.607	1
wt_5	3.35317	1												wt_5	64.9151	8.16037	1
wt_5	6.95118	1												wt_5	2.8172	0.754711	1
wt_5	4.77961	1												wt_5	23.0763	11.7481	1
wt_5	0.266125	1												wt_5	6.99846	1.58915	1
wt_5	1.54353	1												wt_5	1.4811	1.20403	1
wt_5	0.65999	1												wt_5	34.8619	33.4102	1
wt_5	0.14903	1												wt_5	26.1603	2.53718	1
wt_5	2.75705	1												wt_5	127.915	6.44416	1
wt_5	1.62868	1												wt_5	51.1721	6.32436	1
wt_5	4.63058	1												wt_5	6.55349	4.14134	1
wt_5	2.5548	1												wt_5	2.30802	0.806302	1
wt_5	0.57483	1												wt_5	15.7764	8.14571	1
wt_5	0.223545	1												wt_5	17.0455	32.9451	1
wt_5	1.18159	1												wt_5	15.905	4.28013	1
wt_5	1.50094	1												wt_5	46.2507	16.2535	1
wt_5	1.07515	1												wt_5	7.48736	3.77189	1
wt_5	2.58674	1												wt_5	91.5095	139.629	1
wt_5	0.6387	1												wt_5	3.68122	1.68133	1
wt_5	5.33315	1												wt_5	4.54847	3.65328	1
wt_5	0.34064	1												wt_5	39.2541	57.3014	1
wt_5	0.4258	1												wt_5	14.2857	6.70021	1
wt_5	3.24673	1												wt_5	1.89366	1.81424	1
wt_5	1.30933	1												wt_5	31.7829	11.6742	1
wt_5	0.19161	1												wt_5	10.3994	3.03948	1
wt_5	1.85223	1												wt_5	55.6011	106.86	1
wt_5	0.840955	1												wt_5	63.8408	94.4927	1
wt_5	3.88543	1												wt_5	33.7936	21.6747	1
wt_5	3.98123	1												wt_5	3.63929	5.97432	1
wt_5	2.129	1												wt_5	41.4395	96.8448	1
wt_5	0.34064	1												wt_5	81.0745	83.5965	1
wt_5	3.08705	1												wt_5	190.852	297.308	1
wt_5	5.41831	1												wt_5	3.83113	7.35607	1
wt_5	8.71825	1												wt_5	16.6495	2.73416	1
wt_5	0.36193	1												wt_5	54.7084	50.7167	1
wt_5	1.18159	1												wt_5	4.47417	3.91699	1
wt_5	3.28931	1												wt_5	3.80656	3.58541	1
wt_5	0.436445	1												wt_5	19.1632	37.3216	1
wt_5	0.351285	1												wt_5	20.1446	13.8652	1
wt_5	1.54353	1												wt_5	9.03954	11.7863	1
wt_5	1.64997	1												wt_5	15.4912	9.01906	1
wt_5	0.798375	1												wt_5	61.2269	12.8976	1
wt_5	1.25611	1												wt_5	7.26055	18.5242	1
wt_5	2.92738	1												wt_5	58.2532	9.81135	1
wt_5	0.68128	1												wt_5	14.189	18.3348	1
wt_5	2.91673	1												wt_5	4.90005	11.082	1
wt_5	1.3945	1												wt_5	5.97139	5.12216	1
wt_5	0.500315	1												Hyp_5	13.7332	1.00412	1
wt_5	0.59612	1												Hyp_5	4.96799	0.546258	1
Hyp_5	0.883535	1												Hyp_5	23.6917	2.43731	1
Hyp_5	0.393865	1												Hyp_5	29.9763	2.85278	1
Hyp_5	1.55417	1												Hyp_5	16.9581	1.32883	1
Hyp_5	1.60739	1												Hyp_5	142.59	11.5692	1
Hyp_5	1.04321	1												Hyp_5	11.4385	0.972915	1
Hyp_5	4.85412	1												Hyp_5	2.80893	0.266011	1
Hyp_5	0.755795	1												Hyp_5	2.57932	0.152651	1
Hyp_5	0.244835	1												Hyp_5	10.1409	1.32718	1
Hyp_5	0.2129	1												Hyp_5	4.38531	0.426719	1
Hyp_5	0.883535	1												Hyp_5	4.09407	0.32137	1
Hyp_5	0.34064	1												Hyp_5	58.0862	4.0949	1
Hyp_5	0.4258	1												Hyp_5	38.6261	4.09206	1
Hyp_5	2.52286	1												Hyp_5	11.1586	1.27004	1
Hyp_5	2.49093	1												Hyp_5	22.2054	1.49812	1
Hyp_5	0.819665	1												Hyp_5	125.385	8.5408	1
Hyp_5	1.57546	1												Hyp_5	13.4939	1.14127	1
Hyp_5	4.52412	1												Hyp_5	51.503	2.89735	1
Hyp_5	0.91547	1												Hyp_5	5.7379	0.468101	1
Hyp_5	2.44835	1												Hyp_5	11.3459	1.00867	1
Hyp_5	0.436445	1												Hyp_5	12.868	0.849012	1
Hyp_5	0.91547	1												Hyp_5	21.5773	3.41845	1
Hyp_5	0.968695	1												Hyp_5	2.99414	0.73991	1
Hyp_5	1.36256	1												Hyp_5	146.33	16.3477	1
Hyp_5	0.266125	1												Hyp_5	19.3727	4.11763	1
Hyp_5	5.42895	1												Hyp_5	38.3878	7.12586	1
Hyp_5	1.41579	1												Hyp_5	4.98627	0.459907	1
Hyp_5	2.40577	1												Hyp_5	5.11762	1.48486	1
Hyp_5	0.46838	1												Hyp_5	31.5855	8.25939	1
Hyp_5	0.4258	1												Hyp_5	22.8861	5.32337	1
Hyp_5	1.95868	1												Hyp_5	13.3457	2.3693	1
Hyp_5	1.46901	1												Hyp_5	24.9503	5.65313	1
Hyp_5	0.904825	1												Hyp_5	8.4669	2.14853	1
Hyp_5	1.57546	1												Hyp_5	1.68272	0.322255	1
Hyp_5	0.6387	1												Hyp_5	6.02565	1.09218	1
Hyp_5	0.14903	1												Hyp_5	146.728	34.6331	1
Hyp_5	0.46838	1												Hyp_5	14.0785	5.73468	1
Hyp_5	6.88732	1												Hyp_5	13.1408	2.2903	1
Hyp_5	1.17095	1												Hyp_5	11.6633	4.79728	1
Hyp_5	1.04321	1												Hyp_5	3.18994	0.947768	1
Hyp_5	0.926115	1												Hyp_5	17.6164	7.63377	1
Hyp_5	0.29806	1												Hyp_5	1.40816	0.793622	1
Hyp_5	1.23482	1												Hyp_5	12.612	7.26027	1
Hyp_5	0.138385	1												Hyp_5	141.166	38.1438	1
Hyp_5	1.21353	1												Hyp_5	3.0632	1.57055	1
Hyp_5	5.23734	1												Hyp_5	244.339	51.1411	1
Hyp_5	0.27677	1												Hyp_5	14.2076	5.89462	1
Hyp_5	7.48344	1												Hyp_5	7.25902	3.72067	1
Hyp_5	0.989985	1												Hyp_5	7.70367	1.79736	1
Hyp_5	0.61741	1												Hyp_5	59.017	22.6966	1
Hyp_5	0.59612	1												Hyp_5	10.8843	5.09541	1
Hyp_5	3.09769	1												Hyp_5	4.95662	1.01131	1
Hyp_5	0.862245	1												Hyp_5	18.7203	6.4441	1
Hyp_5	0.51096	1												Hyp_5	34.222	10.6287	1
Hyp_5	1.23482	1												Hyp_5	4.27068	2.4936	1
Hyp_5	1.9161	1												Hyp_5	41.6193	13.6498	1
Hyp_5	0.38322	1												Hyp_5	1.78956	0.490379	1
Hyp_5	2.129	1												Hyp_5	6.41413	3.64375	1
Hyp_5	0.17032	1												Hyp_5	21.2362	7.29986	1
Hyp_5	0.55354	1												Hyp_5	29.7977	9.45533	1
Hyp_5	1.31998	1												Hyp_5	134.477	32.7236	1
Hyp_5	2.54415	1												Hyp_5	95.4802	25.8727	1
Hyp_5	5.98249	1												Hyp_5	65.4484	22.3407	1
Hyp_5	4.09832	1												Hyp_5	56.3842	11.7337	1
Hyp_5	3.76833	1												Hyp_5	1.43304	0.69688	1
Hyp_5	3.44898	1												Hyp_5	3.42113	1.03049	1
Hyp_5	0.138385	1												Hyp_5	11.6619	4.12854	1
Hyp_5	0.29806	1												Hyp_5	7.21352	1.86969	1
Hyp_5	0.862245	1												Hyp_5	1.70515	0.414939	1
Hyp_5	0.606765	1												Hyp_5	9.7416	4.54833	1
Hyp_5	0.159675	1												Hyp_5	2.59947	0.910735	1
Hyp_5	0.840955	1												Hyp_5	1.61758	0.639872	1
Hyp_5	0.23419	1												Hyp_5	14.6882	3.40424	1
Hyp_5	0.14903	1												Hyp_5	44.3564	15.4358	1
Hyp_5	1.26676	1												Hyp_5	12.8211	5.63319	1
Hyp_5	2.38448	1												Hyp_5	32.2077	13.5198	1
Hyp_5	1.13902	1												Hyp_5	5.58953	2.23142	1
Hyp_5	2.70383	1												Hyp_5	2.5548	1.49902	1
Hyp_5	0.46838	1												Hyp_5	14.4136	4.55142	1
Hyp_5	0.23419	1												Hyp_5	36.2546	10.5278	1
Hyp_5	0.989985	1												Hyp_5	48.2093	10.2674	1
Hyp_5	2.75705	1												Hyp_5	21.747	7.38212	1
Hyp_5	2.51222	1												Hyp_5	15.9855	5.89102	1
Hyp_5	1.38385	1												Hyp_5	17.2354	5.9048	1
Hyp_5	1.10708	1												Hyp_5	13.33	7.51873	1
Hyp_5	1.57546	1												Hyp_5	6.77023	4.746	1
Hyp_5	1.10708	1												Hyp_5	4.39155	1.33431	1
Hyp_5	0.59612	1												Hyp_5	164.108	33.7643	1
Hyp_5	0.4258	1												Hyp_5	18.6441	13.1894	1
Hyp_5	5.62056	1												Hyp_5	19.5422	12.6058	1
Hyp_5	1.42643	1												Hyp_5	3.67001	0.417838	2
Hyp_5	1.59675	1												Hyp_5	74.3149	10.2581	2
Hyp_5	0.329995	2												Hyp_5	13.9402	2.18953	2
Hyp_5	3.60866	2												Hyp_5	2.10072	0.207904	2
Hyp_5	0.989985	2												Hyp_5	48.3617	4.32032	2
Hyp_5	0.19161	2												Hyp_5	13.2775	1.5982	2
Hyp_5	3.23608	2												Hyp_5	60.8974	4.60853	2
Hyp_5	1.01127	2												Hyp_5	72.1608	8.475	2
Hyp_5	3.23608	2												Hyp_5	191.222	20.2113	2
Hyp_5	3.1935	2												Hyp_5	49.9835	7.84205	2
Hyp_5	6.32313	2												Hyp_5	84.0027	14.3059	2
Hyp_5	2.66125	2												Hyp_5	6.41379	0.929107	2
Hyp_5	3.76833	2												Hyp_5	16.9677	1.85573	2
Hyp_5	0.521605	2												Hyp_5	4.42896	1.18767	2
Hyp_5	1.35191	2												Hyp_5	40.4122	4.70893	2
Hyp_5	0.4258	2												Hyp_5	3.07704	0.618799	2
Hyp_5	2.53351	2												Hyp_5	1.38769	0.426703	2
Hyp_5	0.266125	2												Hyp_5	42.2686	3.96356	2
Hyp_5	0.138385	2												Hyp_5	42.1576	3.67198	2
Hyp_5	2.5548	2												Hyp_5	7.41495	1.55279	2
Hyp_5	3.50221	2												Hyp_5	33.7994	4.58308	2
Hyp_5	0.68128	2												Hyp_5	16.5997	2.2807	2
Hyp_5	1.99062	2												Hyp_5	25.9938	2.49076	2
Hyp_5	1.04321	2												Hyp_5	16.0287	2.59156	2
Hyp_5	1.45836	2												Hyp_5	23.0348	2.37642	2
Hyp_5	1.31998	2												Hyp_5	27.0984	4.25232	2
Hyp_5	1.33062	2												Hyp_5	26.1684	3.60554	2
Hyp_5	1.62868	2												Hyp_5	16.632	1.59113	2
Hyp_5	2.00126	2												Hyp_5	45.3064	3.70045	2
Hyp_5	1.09644	2												Hyp_5	5.38972	0.637766	2
Hyp_5	2.8635	2												Hyp_5	15.6559	2.99548	2
Hyp_5	0.457735	2												Hyp_5	162.449	21.9625	2
Hyp_5	1.09644	2												Hyp_5	67.6798	10.9449	2
Hyp_5	5.78024	2												Hyp_5	5.37235	0.581491	2
Hyp_5	4.07704	2												Hyp_5	27.3247	3.20937	2
Hyp_5	0.53225	2												Hyp_5	9.80224	1.63961	2
Hyp_5	1.54353	2												Hyp_5	12.7265	2.09792	2
Hyp_5	0.755795	2												Hyp_5	33.3757	3.54475	2
Hyp_5	0.862245	2												Hyp_5	5.39438	0.638972	2
Hyp_5	2.26738	2												Hyp_5	32.5797	6.28075	2
Hyp_5	0.500315	2												Hyp_5	3.28022	0.828763	2
Hyp_5	1.9161	2												Hyp_5	7.92815	0.683268	2
Hyp_5	0.29806	2												Hyp_5	17.9497	2.13205	2
Hyp_5	0.59612	2												Hyp_5	120.637	14.2302	2
Hyp_5	1.60739	2												Hyp_5	19.6558	2.4959	2
Hyp_5	5.06702	2												Hyp_5	225.827	27.7248	2
Hyp_5	1.30933	2												Hyp_5	11.7598	1.01645	2
Hyp_5	13.6256	2												Hyp_5	5.97011	0.849332	2
Hyp_5	0.947405	2												Hyp_5	30.7887	5.13349	2
Hyp_5	0.57483	2												Hyp_5	6.17282	1.55409	2
Hyp_5	2.17158	2												Hyp_5	43.7393	7.65191	2
Hyp_5	0.59612	2												Hyp_5	315.433	34.5469	2
Hyp_5	2.44835	2												Hyp_5	129.484	23.1606	2
Hyp_5	9.86791	2												Hyp_5	13.9394	2.97591	2
Hyp_5	5.92927	2												Hyp_5	40.9891	4.13027	2
Hyp_5	1.05385	2												Hyp_5	52.7305	6.33642	2
Hyp_5	2.27803	2												Hyp_5	59.9841	9.97224	2
Hyp_5	2.62932	2												Hyp_5	44.1611	7.34908	2
Hyp_5	3.60866	2												Hyp_5	7.72099	0.580758	2
Hyp_5	2.33126	2												Hyp_5	56.7776	7.39249	2
Hyp_5	0.606765	2												Hyp_5	74.4567	9.86273	2
Hyp_5	3.15092	2												Hyp_5	99.1417	8.46567	2
Hyp_5	3.32124	2												Hyp_5	48.7698	6.09633	2
Hyp_5	4.69444	2												Hyp_5	53.3268	7.12874	2
Hyp_5	3.02318	2												Hyp_5	66.3478	11.8211	2
Hyp_5	2.92738	2												Hyp_5	20.9271	1.95415	2
Hyp_5	4.33251	2												Hyp_5	5.44906	0.616281	2
Hyp_5	1.86288	2												Hyp_5	175.716	19.2692	2
Hyp_5	0.457735	2												Hyp_5	5.93442	1.38074	2
Hyp_5	5.8654	2												Hyp_5	175.939	20.4272	2
Hyp_5	0.564185	2												Hyp_5	2.21544	0.264103	2
Hyp_5	6.03571	2												Hyp_5	8.47593	1.56489	2
Hyp_5	0.223545	2												Hyp_5	78.0166	7.88983	2
Hyp_5	0.6387	2												Hyp_5	112.073	15.555	2
Hyp_5	5.98249	2												Hyp_5	75.8987	13.9475	2
Hyp_5	5.48217	2												Hyp_5	52.4716	6.87358	2
Hyp_5	4.5667	2												Hyp_5	70.9935	9.34774	2
Hyp_5	3.06576	2												Hyp_5	427.314	47.4886	2
Hyp_5	4.21542	2												Hyp_5	15.5033	1.94289	2
Hyp_5	11.9224	2												Hyp_5	36.9149	4.80766	2
Hyp_5	1.28805	2												Hyp_5	7.28893	0.901915	2
Hyp_5	2.01191	2												Hyp_5	54.1705	8.46543	2
Hyp_5	0.57483	2												Hyp_5	34.633	4.81523	2
Hyp_5	2.58674	2												Hyp_5	49.2738	6.51279	2
Hyp_5	2.41642	2												Hyp_5	3.81855	0.315343	2
Hyp_5	2.57609	2												Hyp_5	2.64291	0.268757	2
Hyp_5	0.34064	2												Hyp_5	5.38779	0.706752	2
Hyp_5	0.25548	2												Hyp_5	8.61672	1.02208	2
Hyp_5	0.53225	2												Hyp_5	108.945	12.1288	2
Hyp_5	0.6387	2												Hyp_5	10.6765	2.55244	2
Hyp_5	6.09959	2												Hyp_5	461.372	37.2323	2
Hyp_5	0.777085	2												Hyp_5	70.2595	8.22571	2
Hyp_5	26.9319	2												Hyp_5	13.369	1.54202	2
Hyp_5	3.06576	2												Hyp_5	43.0186	7.16219	2
Hyp_5	1.08579	2												Hyp_5	103.176	17.7446	2
Hyp_5	2.44835	2												Hyp_5	1.48199	0.200931	2
Hyp_5	4.31123	2												Hyp_5	192.865	37.5345	2
Hyp_5	0.138385	2												Hyp_5	104.6	11.1207	2
Hyp_5	7.1215	2												Hyp_5	12.0128	2.97198	2
Hyp_5	4.40703	2												Hyp_5	8.10172	1.76414	2
Hyp_5	1.10708	2												Hyp_5	11.1098	1.22228	2
Hyp_5	0.606765	2												Hyp_5	61.8897	6.58955	2
Hyp_5	1.02192	2												Hyp_5	12.4453	3.80699	2
Hyp_5	4.84347	2												Hyp_5	2.94781	0.827619	2
Hyp_5	1.00063	2												Hyp_5	13.6864	2.16812	2
Hyp_5	0.27677	2												Hyp_5	31.0067	3.07684	2
Hyp_5	1.17095	2												Hyp_5	65.1246	15.1019	2
Hyp_5	2.60803	2												Hyp_5	500.108	43.8717	2
Hyp_5	3.53414	2												Hyp_5	8.71325	2.26494	2
Hyp_5	13.0188	2												Hyp_5	1.91667	0.463127	2
Hyp_5	0.713215	2												Hyp_5	2.39236	0.312581	2
Hyp_5	0.17032	2												Hyp_5	3.21349	0.431998	2
Hyp_5	0.2129	2												Hyp_5	4.31875	0.678737	2
Hyp_5	0.27677	2												Hyp_5	17.0776	2.58795	2
Hyp_5	0.40451	2												Hyp_5	71.6972	7.94647	2
Hyp_5	1.56482	2												Hyp_5	76.8092	9.87642	2
Hyp_5	4.61993	2												wt_5	5.10849	10.6217	2
Hyp_5	3.39575	2												wt_5	6.66436	11.731	2
wt_5	0.479025	2												wt_5	153.641	254.949	2
wt_5	0.59612	2												wt_5	28.4523	10.2951	2
wt_5	7.48344	2												wt_5	2.54813	4.61465	2
wt_5	2.32061	2												wt_5	27.8361	98.34	2
wt_5	0.244835	2												wt_5	20.2694	19.7099	2
wt_5	2.4377	2												wt_5	9.74386	4.75956	2
wt_5	1.41579	2												wt_5	10.9132	5.15775	2
wt_5	0.734505	2												wt_5	204.726	39.1372	2
wt_5	0.8516	2												wt_5	60.7046	206.025	2
wt_5	13.4446	2												wt_5	40.2763	41.4129	2
wt_5	4.26865	2												wt_5	2.08147	1.34011	2
wt_5	2.6719	2												wt_5	44.7142	46.0581	2
wt_5	0.19161	2												wt_5	111.586	46.9099	2
wt_5	2.6719	2												wt_5	11.9445	10.5438	2
wt_5	8.28181	2												wt_5	2.05737	2.09418	2
wt_5	1.05385	2												wt_5	14.941	31.4179	2
wt_5	0.202255	2												wt_5	3.92915	8.57755	2
wt_5	1.24547	2												wt_5	104.589	39.9761	2
wt_5	0.38322	2												wt_5	194.392	64.7156	2
wt_5	5.41831	2												wt_5	42.3882	26.6567	2
wt_5	14.7965	2												wt_5	2.72242	2.22527	2
wt_5	2.41642	2												wt_5	21.1288	58.9057	2
wt_5	0.25548	2												wt_5	9.63941	16.974	2
wt_5	2.0332	2												wt_5	30.5202	10.3638	2
wt_5	0.904825	2												wt_5	13.4412	7.04707	2
wt_5	2.71448	2												wt_5	2.40626	0.975875	2
wt_5	0.989985	2												wt_5	13.7884	33.3192	2
wt_5	0.223545	2												wt_5	34.0637	24.7646	2
wt_5	1.18159	2												wt_5	251.38	70.4152	2
wt_5	2.60803	2												wt_5	50.252	42.4555	2
wt_5	14.7007	2												wt_5	17.0278	18.1859	2
wt_5	2.78899	2												wt_5	2.6369	2.15521	2
wt_5	1.26676	2												wt_5	13.9247	6.39062	2
wt_5	0.244835	2												wt_5	1.60894	0.4224	2
wt_5	1.33062	2												wt_5	1.94644	3.18149	2
wt_5	0.14903	2												wt_5	61.3316	92.8683	2
wt_5	0.19161	2												wt_5	36.7921	37.1201	2
wt_5	3.69381	2												wt_5	3.52329	2.47277	2
wt_5	2.27803	2												wt_5	3.23677	2.85113	2
wt_5	0.31935	2												wt_5	2.81259	4.03999	2
wt_5	0.308705	2												wt_5	19.6465	31.4318	2
wt_5	0.266125	2												wt_5	2.68859	1.70251	2
wt_5	1.60739	2												wt_5	5.89441	10.8183	2
wt_5	0.25548	2												wt_5	4.0649	2.65782	2
wt_5	0.542895	2												wt_5	11.7265	15.1338	2
wt_5	0.415155	2												wt_5	4.36791	6.99022	2
wt_5	0.95805	2												wt_5	1.32721	1.43215	2
wt_5	0.4258	2												wt_5	13.4863	2.93481	2
wt_5	0.138385	2												wt_5	102.935	58.7439	2
wt_5	1.02192	2												wt_5	53.8199	52.1681	2
wt_5	5.91862	2												wt_5	23.1893	15.6408	2
wt_5	3.3106	2												wt_5	269.678	69.8106	2
wt_5	1.53288	2												wt_5	1.75497	2.97839	2
wt_5	9.14405	2												wt_5	72.3553	158.176	2
wt_5	0.17032	2												wt_5	11.1261	15.7143	2
wt_5	4.61993	2												wt_5	3.61395	2.53759	2
wt_5	0.904825	2												wt_5	33.9696	12.9433	2
wt_5	0.34064	2												wt_5	7.03325	10.744	2
wt_5	2.02255	2												wt_5	74.3776	29.9947	2
wt_5	0.628055	2												wt_5	6.9172	11.8254	2
wt_5	3.74704	2												wt_5	8.58674	3.16243	2
wt_5	0.61741	2												wt_5	69.3134	14.4192	2
wt_5	0.65999	2												wt_5	6.4517	8.80911	2
wt_5	3.10834	2												wt_5	26.8971	9.27439	2
wt_5	0.564185	2												wt_5	16.0309	10.4579	2
wt_5	1.63933	2												wt_5	12.779	4.1516	2
wt_5	1.26676	2												wt_5	12.2719	5.44341	2
wt_5	0.87289	2												wt_5	2.45663	1.83693	2
wt_5	0.883535	2												wt_5	8.4463	10.2837	2
wt_5	0.223545	2												wt_5	9.52253	2.72122	2
wt_5	0.755795	2												wt_5	37.2173	34.2653	2
wt_5	0.713215	2												wt_5	27.3036	12.8434	2
wt_5	2.41642	2												wt_5	14.8598	12.8734	2
wt_5	1.90545	2												wt_5	6.61778	12.8	2
wt_5	1.13902	2												wt_5	6.38178	3.95714	2
wt_5	0.61741	2												wt_5	25.2398	5.89598	2
wt_5	0.542895	2												wt_5	34.1792	119.03	2
wt_5	1.45836	2												wt_5	4.29439	2.66279	2
wt_5	2.72512	2												wt_5	100.655	19.7633	2
wt_5	0.38322	2												wt_5	9.49545	3.29485	2
wt_5	4.55606	2												wt_5	19.003	23.5825	2
wt_5	0.755795	2												wt_5	2.92854	0.734508	2
wt_5	1.42643	2												wt_5	9.80475	3.1494	2
wt_5	0.27677	2												wt_5	3.98585	3.0614	2
wt_5	0.734505	2												wt_5	4.6244	2.54835	2
wt_5	0.38322	2												wt_5	16.4332	6.45879	2
wt_5	0.40451	2												wt_5	12.0617	15.7079	2
wt_5	1.25611	2												wt_5	5.58997	3.39565	2
wt_5	1.01127	2												wt_5	37.0167	23.8568	2
wt_5	0.479025	2												wt_5	20.3885	28.9168	2
wt_5	2.77834	2												wt_5	3.93608	5.97249	2
wt_5	1.61804	2												wt_5	1.72523	1.08693	2
wt_5	0.372575	2												wt_5	15.8711	19.2132	2
wt_5	0.17032	2												wt_5	113.222	15.9238	2
wt_5	1.34127	2												wt_5	6.25743	0.50132	2
wt_5	6.84474	2												wt_5	23.2087	6.9057	2
wt_5	0.542895	2												wt_5	109.213	43.2154	2
wt_5	1.38385	2												wt_5	5.63412	3.20703	2
wt_5	6.35506	2												wt_5	31.8464	32.9111	2
wt_5	0.479025	2												wt_5	2.3013	1.04059	2
wt_5	2.78899	2												wt_5	39.0182	97.8972	2
wt_5	0.223545	2												wt_5	2.27939	0.783047	2
wt_5	2.91673	2												wt_5	73.9883	62.6365	2
wt_5	0.223545	2												wt_5	39.2554	30.7272	2
wt_5	5.09896	2												wt_5	1.34491	1.12984	2
wt_5	2.53351	2												wt_5	1.81363	3.03062	2
wt_5	0.138385	2												wt_5	44.6946	53.9729	2
wt_5	0.180965	2												wt_5	28.7123	10.626	2
wt_5	2.89544	2												wt_5	9.5938	11.5485	2
wt_5	1.75642	2												wt_5	26.4685	38.0395	2
wt_5	0.8516	2												wt_5	9.53777	6.4965	2
wt_5	1.90545	2												wt_5	9.75721	3.99727	2
wt_5	0.777085	2												wt_5	13.4076	3.09593	2
wt_5	0.72386	2												wt_5	7.21257	0.882734	2
wt_5	0.93676	2												wt_5	13.0504	11.58	2
wt_5	0.6387	2												wt_5	73.8751	9.36876	2
wt_5	1.04321	2												wt_5	19.7443	13.5507	2
wt_5	3.25737	2												wt_5	6.44561	2.99716	2
wt_5	1.35191	2												wt_5	59.2595	166.606	2
wt_5	0.55354	2												wt_5	14.2701	11.0452	2
wt_5	4.258	2												wt_5	468.996	39.3718	2
wt_5	1.07515	2												wt_5	9.02499	11.0636	2
wt_5	11.965	2												wt_5	9.3939	14.8133	2
wt_5	0.777085	2												wt_5	583.997	110.074	2
wt_5	0.798375	2												wt_5	32.8779	48.1817	2
wt_5	29.3376	2												wt_5	2.7875	2.7116	2
wt_5	2.23545	2												wt_5	15.2467	4.88757	2
wt_5	0.266125	2												wt_5	3.705	4.04773	2
wt_5	1.05385	2												wt_5	5.50797	9.1387	2
wt_5	0.351285	2												wt_5	12.8053	11.1239	2
wt_5	0.51096	2												wt_5	10.4025	6.21405	2
wt_5	1.07515	2												wt_5	125.807	18.5378	2
wt_5	0.91547	2												wt_5	9.78434	12.4245	2
wt_5	8.07955	2												wt_5	3.78991	3.43732	2
wt_5	0.819665	2												wt_5	29.2805	43.5118	2
wt_5	0.351285	2												wt_5	60.6712	95.9927	2
wt_5	2.51222	2												wt_5	7.63763	6.67036	2
wt_5	4.26865	2												wt_5	171.618	18.1429	2
wt_5	0.734505	2												wt_5	5.63465	6.78709	2
wt_5	7.89859	2												wt_5	25.1257	100.16	2
wt_5	0.51096	2												wt_5	27.6064	37.1392	2
wt_5	2.16093	2												wt_5	32.1913	14.2305	2
wt_5	2.02255	2												wt_5	13.2096	13.892	2
wt_5	1.99062	2												wt_5	3.08336	2.6369	2
wt_5	1.08579	2												wt_5	15.4965	8.22426	2
wt_5	0.287415	2												wt_5	21.3153	25.1077	2
wt_5	1.43708	2												wt_5	23.5033	14.2191	2
wt_5	1.57546	2												wt_5	10.9133	5.07639	2
wt_5	1.64997	2												wt_5	22.7479	89.4962	2
wt_5	0.8516	2												wt_5	152.648	70.2559	2
wt_5	1.96932	2												wt_5	11.4601	8.33712	2
wt_5	6.39764	2												wt_5	6.01463	4.27869	2
wt_5	0.95805	2												wt_5	3.96863	1.84155	2
wt_5	0.521605	2												wt_5	2.79573	3.23894	2
wt_5	0.372575	2												wt_5	40.7002	24.239	2
wt_5	0.266125	2												wt_5	5.68026	5.53068	2
wt_5	2.37384	2												wt_5	15.108	15.0211	2
wt_5	0.521605	2												wt_5	33.8542	30.6104	2
wt_5	1.22418	2												wt_5	19.1172	5.44295	2
wt_5	2.50157	2												wt_5	9.31853	8.74311	2
wt_5	1.35191	2												wt_5	4.89895	5.03731	2
wt_5	0.819665	2												wt_5	30.4757	57.7933	2
wt_5	0.44709	2												wt_5	3.20342	1.63735	2
wt_5	2.36319	2												wt_5	11.4988	11.597	2
wt_5	0.308705	2												wt_5	23.9283	11.9235	2
wt_5	0.91547	2												wt_5	5.29354	2.43352	2
wt_5	1.55417	2												wt_5	25.0792	23.7363	2
wt_5	0.48967	2												wt_5	18.8786	6.46538	2
wt_5	2.04384	2												wt_5	6.24926	3.11147	2
wt_5	1.63933	2												wt_5	1.97603	1.32563	2
wt_5	0.53225	2												wt_5	2.47016	1.35143	2
wt_5	0.19161	2												wt_5	17.4922	11.6166	2
wt_5	0.223545	2												wt_5	2.52442	3.87503	2
wt_5	1.41579	2												wt_5	5.50018	6.98119	2
wt_5	0.25548	2												wt_5	3.69866	2.10367	2
wt_5	0.51096	2												wt_5	4.24659	3.02782	2
wt_5	0.31935	2												wt_5	49.7467	16.5326	2
wt_5	0.4258	2												wt_5	2.37874	2.20119	2
wt_5	3.6193	2												wt_5	9.25632	9.33332	2
wt_5	0.223545	2												wt_5	16.5618	12.6289	2
wt_5	0.755795	2												wt_5	16.9852	3.46986	2
wt_5	1.46901	2												wt_5	48.0526	21.7371	2
wt_5	1.26676	2												wt_5	14.7493	5.32747	2
wt_5	2.79963	2												wt_5	51.026	122.746	2
wt_5	1.00063	2												wt_5	39.8566	19.6151	2
wt_5	3.48091	2												wt_5	18.1966	14.1821	2
wt_5	2.38448	2												wt_5	11.1259	4.9499	2
wt_5	1.52224	2												wt_5	6.81051	7.76584	2
wt_5	0.87289	2												wt_5	31.9686	32.1077	2
wt_5	0.649345	2												wt_5	3.60778	2.77655	2
wt_5	2.21416	2												wt_5	5.93622	3.0013	2
wt_5	0.329995	2												wt_5	3.54122	1.9767	2
wt_5	0.521605	2												wt_5	4.83401	3.40644	2
wt_5	0.31935	2												wt_5	35.329	80.5243	2
wt_5	0.457735	2												wt_5	6.19068	4.11579	2
wt_5	2.74641	2												wt_5	12.193	5.7492	2
wt_5	0.542895	2												wt_5	1.36066	0.393698	2
wt_5	1.00063	2												wt_5	41.1939	81.8919	2
wt_5	0.138385	2												wt_5	76.0428	32.8875	2
wt_5	3.03383	2												wt_5	10.4057	3.54415	2
wt_5	3.85349	2												wt_5	44.2114	16.6852	2
wt_5	0.840955	2												wt_5	13.6755	10.0705	2
wt_5	2.39513	2												Hyp_5	151.88	20.2459	3
wt_5	1.03256	2												Hyp_5	20.424	5.11116	3
Hyp_5	7.64311	3												Hyp_5	11.1896	1.68817	3
Hyp_5	1.84159	3												Hyp_5	64.1435	12.8719	3
Hyp_5	0.97934	3												Hyp_5	14.5845	4.5369	3
Hyp_5	3.20415	3												Hyp_5	17.8517	2.34481	3
Hyp_5	1.11773	3												Hyp_5	14.9799	1.94383	3
Hyp_5	1.2774	3												Hyp_5	58.3353	12.874	3
Hyp_5	1.02192	3												Hyp_5	13.9713	2.3062	3
Hyp_5	3.12963	3												Hyp_5	231.48	38.5777	3
Hyp_5	1.01127	3												Hyp_5	383.122	65.4603	3
Hyp_5	9.85727	3												Hyp_5	21.4428	3.68078	3
Hyp_5	16.0739	3												Hyp_5	5.14131	1.72535	3
Hyp_5	1.30933	3												Hyp_5	500.089	69.8332	3
Hyp_5	0.457735	3												Hyp_5	208.074	36.6093	3
Hyp_5	13.9875	3												Hyp_5	42.1588	8.91667	3
Hyp_5	8.22859	3												Hyp_5	435.579	81.7566	3
Hyp_5	2.20351	3												Hyp_5	4.47205	0.704723	3
Hyp_5	13.1892	3												Hyp_5	71.7073	9.36043	3
Hyp_5	0.38322	3												Hyp_5	77.5732	13.1104	3
Hyp_5	3.9493	3												Hyp_5	3.14813	0.852873	3
Hyp_5	6.07829	3												Hyp_5	15.3923	2.35595	3
Hyp_5	0.287415	3												Hyp_5	25.941	6.54017	3
Hyp_5	1.05385	3												Hyp_5	17.5614	2.34556	3
Hyp_5	1.66062	3												Hyp_5	11.3483	1.71418	3
Hyp_5	1.53288	3												Hyp_5	48.9736	7.53362	3
Hyp_5	0.840955	3												Hyp_5	1.63311	0.302022	3
Hyp_5	2.65061	3												Hyp_5	6.9089	0.581506	3
Hyp_5	0.14903	3												Hyp_5	28.6995	2.69087	3
Hyp_5	0.61741	3												Hyp_5	1.54304	0.143175	3
Hyp_5	2.46964	3												Hyp_5	234.269	27.1588	3
Hyp_5	0.159675	3												Hyp_5	9.86554	1.91441	3
Hyp_5	7.05764	3												Hyp_5	121.3	19.2728	3
Hyp_5	0.70257	3												Hyp_5	83.5683	7.98186	3
Hyp_5	4.588	3												Hyp_5	29.0353	3.604	3
Hyp_5	3.4064	3												Hyp_5	426.339	61.8515	3
Hyp_5	1.61804	3												Hyp_5	43.7713	3.30442	3
Hyp_5	11.7414	3												Hyp_5	64.5333	13.063	3
Hyp_5	2.58674	3												Hyp_5	160.192	18.0834	3
Hyp_5	5.66314	3												Hyp_5	3.72177	0.618585	3
Hyp_5	5.75894	3												Hyp_5	164.822	10.7533	3
Hyp_5	0.31935	3												Hyp_5	198.435	21.813	3
Hyp_5	6.82345	3												Hyp_5	4.94324	0.418173	3
Hyp_5	6.88732	3												Hyp_5	4.56489	1.56417	3
Hyp_5	0.46838	3												Hyp_5	51.8922	5.44967	3
Hyp_5	0.4258	3												Hyp_5	13.8624	1.3041	3
Hyp_5	2.58674	3												Hyp_5	140.376	14.2944	3
Hyp_5	1.28805	3												Hyp_5	108.684	16.6764	3
Hyp_5	5.3225	3												Hyp_5	41.7281	5.08646	3
Hyp_5	4.97121	3												Hyp_5	28.4107	1.5185	3
Hyp_5	2.09707	3												Hyp_5	15.1797	1.1019	3
Hyp_5	1.58611	3												Hyp_5	40.4034	3.41486	3
Hyp_5	1.40514	3												Hyp_5	5.23632	0.372778	3
Hyp_5	2.60803	3												Hyp_5	42.1758	3.47863	3
Hyp_5	0.53225	3												Hyp_5	68.2938	5.76187	3
Hyp_5	2.17158	3												Hyp_5	56.3968	4.4146	3
Hyp_5	5.13089	3												Hyp_5	50.3478	3.4452	3
Hyp_5	3.64059	3												Hyp_5	12.7885	1.24337	3
Hyp_5	2.33126	3												Hyp_5	55.224	9.09999	3
Hyp_5	1.04321	3												Hyp_5	9.72569	1.58228	3
Hyp_5	2.70383	3												Hyp_5	26.5015	5.62934	3
Hyp_5	0.70257	3												Hyp_5	50.3397	5.94846	3
Hyp_5	2.11836	3												Hyp_5	39.1605	4.78045	3
Hyp_5	2.56544	3												Hyp_5	15.8634	2.45757	3
Hyp_5	3.0764	3												Hyp_5	481.621	53.9067	3
Hyp_5	1.03256	3												Hyp_5	26.7154	6.38511	3
Hyp_5	12.7953	3												Hyp_5	32.0572	3.49172	3
Hyp_5	1.67127	3												Hyp_5	304.93	33.9249	3
Hyp_5	2.54415	3												Hyp_5	14.3887	1.73823	3
Hyp_5	13.1253	3												Hyp_5	51.9395	7.26947	3
Hyp_5	1.35191	3												Hyp_5	130.1	16.186	3
Hyp_5	4.8967	3												Hyp_5	21.325	3.28797	3
Hyp_5	5.50347	3												Hyp_5	1.52232	0.360952	3
Hyp_5	1.90545	3												Hyp_5	103.208	20.3323	3
Hyp_5	0.138385	3												Hyp_5	277.079	33.8124	3
Hyp_5	5.8654	3												Hyp_5	45.687	6.58465	3
Hyp_5	7.91988	3												Hyp_5	60.4184	6.48434	3
Hyp_5	2.28868	3												Hyp_5	18.2372	1.93581	3
Hyp_5	4.67316	3												Hyp_5	257.618	49.3825	3
Hyp_5	1.21353	3												Hyp_5	88.2248	9.82951	3
Hyp_5	8.10084	3												Hyp_5	61.6646	8.03745	3
Hyp_5	6.57861	3												Hyp_5	28.4445	4.1328	3
Hyp_5	2.7677	3												Hyp_5	30.7529	3.48951	3
Hyp_5	1.78836	3												Hyp_5	138.566	25.4517	3
Hyp_5	1.80965	3												Hyp_5	81.7687	12.6911	3
Hyp_5	8.47342	3												Hyp_5	27.4652	4.3812	3
Hyp_5	3.4064	3												wt_5	5.74119	3.95418	3
Hyp_5	1.75642	3												wt_5	7.68612	5.18515	3
wt_5	0.51096	3												wt_5	13.9121	10.3198	3
wt_5	0.649345	3												wt_5	9.05446	2.84604	3
wt_5	1.13902	3												wt_5	1.67961	0.58883	3
wt_5	0.68128	3												wt_5	109.332	141.872	3
wt_5	0.159675	3												wt_5	7.29992	7.75627	3
wt_5	6.01443	3												wt_5	2.41706	1.44816	3
wt_5	0.6387	3												wt_5	10.0764	4.24645	3
wt_5	0.223545	3												wt_5	1.55468	0.446174	3
wt_5	0.89418	3												wt_5	72.5501	36.1366	3
wt_5	0.14903	3												wt_5	10.7913	5.31798	3
wt_5	3.5235	3												wt_5	6.75883	3.46455	3
wt_5	0.80902	3												wt_5	47.7284	15.0111	3
wt_5	0.585475	3												wt_5	15.25	8.9409	3
wt_5	2.41642	3												wt_5	17.4354	7.34083	3
wt_5	1.07515	3												wt_5	21.4554	17.4942	3
wt_5	1.18159	3												wt_5	5.59829	4.71455	3
wt_5	1.74578	3												wt_5	10.3129	8.05827	3
wt_5	0.51096	3												wt_5	31.9729	49.6332	3
wt_5	0.80902	3												wt_5	5.06149	4.01866	3
wt_5	2.44835	3												wt_5	4.41942	3.64106	3
wt_5	0.44709	3												wt_5	19.0606	20.1383	3
wt_5	0.393865	3												wt_5	6.5834	5.73014	3
wt_5	1.42643	3												wt_5	37.938	35.1708	3
wt_5	0.55354	3												wt_5	25.9722	17.4204	3
wt_5	2.63996	3												wt_5	10.6654	5.94728	3
wt_5	1.83094	3												wt_5	179.264	38.4592	3
wt_5	0.91547	3												wt_5	2.33484	1.66929	3
wt_5	6.75957	3												wt_5	111.794	116.155	3
wt_5	0.223545	3												wt_5	2.522	2.15689	3
wt_5	5.8654	3												wt_5	21.1292	22.4177	3
wt_5	0.223545	3												wt_5	2.50227	2.58332	3
wt_5	1.82029	3												wt_5	81.3582	47.0757	3
wt_5	0.23419	3												wt_5	26.1126	23.6938	3
wt_5	4.41768	3												wt_5	163.112	40.129	3
wt_5	1.78836	3												wt_5	72.9641	67.1511	3
wt_5	6.11023	3												wt_5	40.3394	63.3707	3
wt_5	3.8322	3												wt_5	46.2424	45.5512	3
wt_5	2.74641	3												wt_5	10.7673	2.08841	3
wt_5	2.83157	3												wt_5	6.60122	3.80185	3
wt_5	0.755795	3												wt_5	2.37632	1.4827	3
wt_5	0.564185	3												wt_5	8.12555	5.79712	3
wt_5	0.223545	3												wt_5	18.2315	6.05566	3
wt_5	0.65999	3												wt_5	2.89497	1.30752	3
wt_5	1.73514	3												wt_5	19.3184	20.5855	3
wt_5	0.27677	3												wt_5	4.58009	2.38463	3
wt_5	1.57546	3												wt_5	6.89079	6.04268	3
wt_5	0.40451	3												wt_5	13.9976	14.4606	3
wt_5	0.585475	3												wt_5	114.547	35.0036	3
wt_5	1.22418	3												wt_5	10.0596	5.21611	3
wt_5	5.78024	3												wt_5	50.8307	17.3873	3
wt_5	0.83031	3												wt_5	3.2042	1.85406	3
wt_5	2.54415	3												wt_5	3.9617	2.11954	3
wt_5	0.308705	3												wt_5	8.264	12.6327	3
wt_5	0.372575	3												wt_5	22.7493	16.6252	3
wt_5	0.755795	3												wt_5	26.3758	81.8951	3
wt_5	1.66062	3												wt_5	35.3097	53.118	3
wt_5	2.40577	3												wt_5	2.80551	2.69699	3
wt_5	2.37384	3												wt_5	6.08043	3.7216	3
wt_5	0.25548	3												wt_5	57.8385	112.677	3
wt_5	0.51096	3												wt_5	14.9605	13.1214	3
wt_5	3.85349	3												wt_5	3.17369	1.4564	3
wt_5	1.10708	3												wt_5	5.13007	6.68702	3
wt_5	0.27677	3												wt_5	6.4282	4.51637	3
wt_5	0.44709	3												wt_5	81.1967	46.5954	3
wt_5	0.6387	3												wt_5	1.99406	0.980972	3
wt_5	4.72638	3												wt_5	26.2564	9.27718	3
wt_5	0.19161	3												wt_5	33.2578	14.9514	3
wt_5	1.66062	3												wt_5	48.6033	36.207	3
wt_5	1.99062	3												wt_5	17.8492	10.9117	3
wt_5	2.72512	3												wt_5	13.985	8.42223	3
wt_5	1.24547	3												wt_5	5.85751	3.1361	3
wt_5	1.08579	3												wt_5	150.05	16.652	3
wt_5	0.521605	3												wt_5	21.2287	15.3225	3
wt_5	5.81217	3												wt_5	47.2629	11.8893	3
wt_5	1.4903	3												wt_5	3.79417	2.97856	3
wt_5	2.45899	3												wt_5	31.5094	15.576	3
wt_5	0.38322	3												wt_5	207.729	118.162	3
wt_5	2.37384	3												wt_5	37.9808	42.7368	3
wt_5	8.29246	3												wt_5	45.066	56.9975	3
wt_5	2.44835	3												wt_5	10.42	8.00536	3
wt_5	3.14027	3												wt_5	49.1049	21.3648	3
wt_5	0.83031	3												wt_5	2.27659	1.60244	3
wt_5	2.70383	3												wt_5	8.78642	5.23471	3
wt_5	0.2129	3												wt_5	47.1654	62.0483	3
wt_5	0.777085	3												wt_5	79.5867	57.7408	3
wt_5	3.42769	3												wt_5	31.8536	33.0772	3
wt_5	4.10897	3												wt_5	105.597	110.452	3
wt_5	2.129	3												wt_5	44.6113	26.3881	3
wt_5	5.35443	3												wt_5	23.804	24.1424	3
wt_5	2.83157	3												wt_5	13.5175	7.87161	3
wt_5	1.77771	3												wt_5	1.69221	0.499077	3
wt_5	1.05385	3												wt_5	44.5468	16.0158	3
wt_5	0.159675	3												wt_5	22.8827	5.75282	3
wt_5	3.3106	3												wt_5	21.9337	5.80896	3
wt_5	1.47965	3												wt_5	18.571	19.7864	3
wt_5	1.66062	3												wt_5	1.56464	0.826276	3
wt_5	1.44772	3												wt_5	6.13819	2.43081	3
wt_5	0.14903	3												wt_5	3.64701	1.38627	3
wt_5	0.53225	3												wt_5	124.825	76.4989	3
wt_5	0.34064	3												wt_5	2.99806	2.78712	3
wt_5	7.91988	3												wt_5	9.10723	5.71887	3
wt_5	0.287415	3												wt_5	4.56228	0.993652	3
wt_5	0.91547	3												wt_5	105.673	85.6568	3
wt_5	0.46838	3												wt_5	32.8067	27.8301	3
wt_5	5.25863	3												wt_5	180.759	42.9831	3
wt_5	2.21416	3												wt_5	10.3503	12.0898	3
wt_5	10.1873	3												wt_5	37.6385	26.1201	3
wt_5	0.87289	3												wt_5	28.7708	9.79571	3
wt_5	2.71448	3												wt_5	5.61358	3.77365	3
wt_5	1.80965	3												wt_5	7.82873	9.95906	3
wt_5	0.521605	3												wt_5	1.97769	1.10542	3
wt_5	0.777085	3												wt_5	26.0135	25.6496	3
wt_5	0.19161	3												wt_5	5.75343	4.73617	3
wt_5	1.93739	3												wt_5	60.355	43.6895	3
wt_5	0.500315	3												wt_5	34.8252	7.97003	3
wt_5	3.28931	3												wt_5	1.60053	1.4492	3
wt_5	2.23545	3												wt_5	1.4733	1.79997	3
wt_5	0.159675	3												wt_5	1.38941	1.05892	3
wt_5	0.14903	3												wt_5	6.89555	5.02603	3
wt_5	0.138385	3												wt_5	70.0793	91.0649	3
wt_5	0.59612	3												wt_5	11.2773	7.28125	3
wt_5	4.57735	3												wt_5	5.88292	2.56698	3
wt_5	0.883535	3												wt_5	182.874	67.558	3
wt_5	0.479025	3												wt_5	36.4182	44.5653	3
wt_5	7.31311	3												wt_5	1.49764	0.511971	3
wt_5	2.58674	3												wt_5	42.4163	61.9694	3
wt_5	0.14903	3												wt_5	13.5858	6.34582	3
wt_5	2.94867	3												wt_5	43.2165	22.0513	3
wt_5	1.04321	3												wt_5	1.84414	1.34266	3
wt_5	2.5548	3												wt_5	53.6766	127.738	3
wt_5	0.17032	3												wt_5	42.2078	46.6919	3
wt_5	4.44961	3												wt_5	26.7935	21.8338	3
wt_5	2.68254	3												wt_5	5.90243	2.5078	3
wt_5	1.86288	3												wt_5	10.7939	7.27478	3
wt_5	0.521605	3												wt_5	19.398	14.8819	3
wt_5	0.95805	3												wt_5	3.21357	3.52143	3
wt_5	1.34127	3												wt_5	3.05321	2.53552	3
wt_5	0.29806	3												wt_5	1.83038	1.1425	3
wt_5	0.27677	3												wt_5	6.32576	4.78898	3
wt_5	0.17032	3												wt_5	2.14835	1.16541	3
wt_5	0.542895	3												wt_5	7.99698	4.52686	3
wt_5	0.202255	3												wt_5	6.92599	3.25916	3
wt_5	0.61741	3												wt_5	2.7116	1.53414	3
wt_5	0.606765	3												wt_5	6.02702	4.48382	3
wt_5	0.25548	3												wt_5	7.70686	3.3211	3
wt_5	0.51096	3												wt_5	3.89734	1.47431	3
wt_5	0.76644	3												wt_5	7.97922	1.34626	3
wt_5	0.34064	3												wt_5	2.56353	1.66647	3
wt_5	0.70257	3												wt_5	16.8647	4.34257	3
wt_5	0.23419	3												wt_5	17.1896	9.62463	3
wt_5	1.74578	3												wt_5	49.108	18.8314	3
wt_5	1.19224	3												wt_5	21.923	16.063	3
wt_5	2.87415	3												wt_5	153.849	463.124	3
wt_5	1.51159	3												wt_5	122.311	73.71	3
wt_5	8.9418	3												wt_5	13.6001	6.78857	3
wt_5	7.36634	3												wt_5	15.7323	9.21576	3
wt_5	1.02192	3												wt_5	4.64479	3.62144	3
wt_5	1.14966	3												wt_5	9.77981	6.34461	3
wt_5	0.4258	3												wt_5	13.3157	8.50397	3
wt_5	0.76644	3												wt_5	8.61462	5.37554	3
wt_5	1.01127	3												wt_5	9.68098	7.43577	3
wt_5	0.713215	3												wt_5	1.80905	0.563729	3
wt_5	0.80902	3												wt_5	8.75093	4.33373	3
wt_5	0.17032	3												wt_5	134.044	158.91	3
wt_5	0.72386	3												wt_5	4.39683	3.65643	3
wt_5	8.88857	3												wt_5	12.9433	8.57061	3
wt_5	0.40451	3												wt_5	10.8137	10.4715	3
wt_5	1.08579	3												wt_5	37.4415	7.87485	3
wt_5	0.93676	3												wt_5	3.54151	3.96468	3
wt_5	2.58674	3												wt_5	71.7679	61.4195	3
wt_5	0.34064	3												wt_5	27.4529	47.9671	3
wt_5	3.66188	3												wt_5	3.68376	1.62318	3
wt_5	2.129	3												wt_5	5.24604	1.04157	3
wt_5	0.329995	3												wt_5	34.7255	31.3124	3
wt_5	0.436445	3												wt_5	34.2439	7.90802	3
wt_5	2.33126	3												wt_5	39.2148	24.9336	3
wt_5	2.26738	3												wt_5	39.1697	17.2535	3
wt_5	2.29932	3												wt_5	6.4813	4.30088	3
wt_5	2.16093	3												wt_5	16.0831	11.8663	3
wt_5	0.57483	3												wt_5	14.7467	9.11626	3
wt_5	1.17095	3												wt_5	157.989	46.9632	3
wt_5	1.05385	3												wt_5	32.6706	18.4487	3
wt_5	6.25926	3												wt_5	7.04045	3.77905	3
wt_5	2.05449	3												wt_5	7.13236	1.98329	3
wt_5	0.564185	3												wt_5	32.3041	9.45052	3
wt_5	0.564185	3												wt_5	3.86378	3.93927	3
wt_5	2.07578	3												wt_5	27.4717	4.83613	3
wt_5	0.351285	3												wt_5	39.6724	24.7282	3
wt_5	1.58611	3												wt_5	3.88014	2.95589	3
wt_5	2.42706	3												wt_5	4.53506	2.00105	3
wt_5	0.38322	3												wt_5	289.953	192.875	3
wt_5	0.40451	3												wt_5	20.6463	14.8143	3
wt_5	20.1191	3												wt_5	22.7647	27.3719	3
wt_5	1.55417	3												wt_5	2.59515	1.53794	3
wt_5	1.72449	3												wt_5	18.0567	10.9943	3
wt_5	0.25548	3												wt_5	49.3388	17.4258	3
wt_5	1.40514	3												wt_5	10.2487	5.90475	3
wt_5	2.72512	3												wt_5	14.0981	11.3276	3
wt_5	0.80902	3												wt_5	38.9652	34.1434	3
wt_5	1.22418	3												wt_5	71.583	12.8673	3
wt_5	2.72512	3												wt_5	12.9897	12.0901	3
wt_5	5.57798	3												wt_5	34.0789	7.02702	3
wt_5	1.05385	3												wt_5	16.4672	9.21122	3
wt_5	2.129	3												wt_5	24.8433	18.9109	3
wt_5	1.20288	3												wt_5	15.8295	4.7005	3
wt_5	1.76707	3												wt_5	3.1697	1.37775	3
wt_5	1.10708	3												wt_5	113.154	116.722	3
wt_5	0.29806	3												wt_5	3.30214	1.4083	3
wt_5	5.52475	3												wt_5	5.00127	4.76658	3
wt_5	0.29806	3												wt_5	31.6804	50.2571	3
wt_5	0.48967	3												wt_5	40.0945	42.1576	3
wt_5	2.26738	3												wt_5	80.704	18.8184	3
wt_5	2.61867	3												wt_5	9.00386	3.42263	3
wt_5	4.38574	3												wt_5	6.12781	3.91431	3
wt_5	0.755795	3												wt_5	26.8767	30.1978	3
wt_5	0.521605	3												wt_5	120.314	14.1979	3
wt_5	1.94803	3												wt_5	2.84826	1.06545	3
wt_5	5.5354	3												wt_5	161.994	44.5252	3
wt_5	0.27677	3												wt_5	6.348	2.2322	3
wt_5	12.1779	3												wt_5	1.42939	1.32747	3
wt_5	0.521605	3												wt_5	3.20658	1.41651	3
wt_5	0.138385	3												wt_5	2.57733	1.54589	3
wt_5	0.29806	3												wt_5	34.9696	18.6862	3
wt_5	0.244835	3												wt_5	19.5042	9.66259	3
wt_5	3.15092	3												wt_5	298.67	584.938	3
wt_5	1.36256	3												wt_5	5.2647	3.46867	3
wt_5	12.8698	3												wt_5	52.7838	13.7457	3
wt_5	0.44709	3												wt_5	4.39071	1.93602	3
wt_5	3.97058	3												wt_5	8.39564	3.72007	3
wt_5	0.38322	3												wt_5	1.60201	1.13451	3
wt_5	0.65999	3												wt_5	1.38999	1.68949	3
wt_5	0.14903	3												wt_5	6.4007	4.34362	3
wt_5	0.138385	3												wt_5	2.86575	1.08341	3
wt_5	0.6387	3												wt_5	7.68492	4.21111	3
wt_5	0.25548	3												wt_5	50.2409	69.8074	3
wt_5	0.713215	3												wt_5	46.9665	6.57845	3
wt_5	3.22544	3												wt_5	4.58462	3.05815	3
wt_5	2.30997	3												wt_5	8.59222	5.12065	3
wt_5	0.40451	3												wt_5	62.5095	11.8658	3
wt_5	0.83031	3												wt_5	6.1839	6.47204	3
wt_5	5.2054	3												wt_5	368.171	101.18	3
wt_5	0.61741	3												wt_5	21.4859	6.41099	3
wt_5	10.794	3												wt_5	6.0316	3.10561	3
wt_5	1.93739	3												wt_5	98.836	72.0507	3
wt_5	0.51096	3												wt_5	32.8152	4.87417	3
wt_5	4.69444	3												wt_5	5.66033	1.80644	3
wt_5	1.88417	3												wt_5	15.9872	6.22139	3
wt_5	0.479025	3												wt_5	37.4448	6.38532	3
wt_5	1.08579	3												wt_5	18.7787	19.4801	3
wt_5	2.06513	3												wt_5	1.5583	0.96289	3
wt_5	1.4903	3												wt_5	26.6451	6.44451	3
wt_5	0.14903	3												wt_5	20.6561	6.5473	3
wt_5	1.58611	3												wt_5	75.7136	13.4379	3
wt_5	1.38385	3												wt_5	9.12625	6.74099	3
wt_5	3.35317	3												wt_5	353.438	85.7789	3
wt_5	0.798375	3												wt_5	2.98981	3.3037	3
wt_5	16.2017	3												wt_5	133.246	18.456	3
wt_5	0.27677	3												wt_5	4.03053	0.939269	3
wt_5	6.74893	3												wt_5	71.031	18.8824	3
wt_5	0.372575	3												wt_5	13.4507	6.77241	3
wt_5	3.53414	3												wt_5	9.8331	10.9083	3
wt_5	1.10708	3												wt_5	28.5619	11.2003	3
wt_5	0.947405	3												wt_5	5.06624	4.43201	3
wt_5	1.80965	3												wt_5	2.3734	1.0188	3
wt_5	0.44709	3												wt_5	5.51708	1.14296	3
wt_5	0.23419	3												wt_5	10.0185	5.45834	3
wt_5	0.457735	3												wt_5	6.46078	2.17	3
wt_5	0.91547	3												wt_5	46.3365	42.324	3
wt_5	0.55354	3												wt_5	16.2212	22.4873	3
wt_5	3.06576	3												wt_5	4.03801	1.44044	3
wt_5	1.57546	3												wt_5	27.3068	14.9357	3
wt_5	0.351285	3												wt_5	121.079	21.3421	3
wt_5	2.11836	3												wt_5	5.5646	1.17137	3
wt_5	4.67316	3												wt_5	2.13439	1.98347	3
wt_5	0.457735	3												wt_5	25.9294	13.6203	3
wt_5	0.223545	3												wt_5	71.0748	127.68	3
wt_5	1.67127	3												wt_5	180.256	105.932	3
wt_5	5.12024	3												wt_5	26.1783	10.0917	3
wt_5	7.64311	3												wt_5	3.83897	3.09746	3
wt_5	1.77771	3												wt_5	17.4126	9.69105	3
wt_5	0.34064	3												wt_5	4.66366	2.03757	3
wt_5	1.47965	3												wt_5	12.6811	12.1453	3
wt_5	0.40451	3												wt_5	11.6904	4.75268	3
wt_5	1.02192	3												wt_5	11.2013	4.70481	3
wt_5	0.97934	3												wt_5	5.55799	5.10742	3
wt_5	0.968695	3												wt_5	10.4939	12.3547	3
wt_5	0.55354	3												wt_5	3.33053	1.43183	3
wt_5	1.0645	3												wt_5	13.6098	2.88859	3
wt_5	0.308705	3												wt_5	1.57911	1.16454	3
wt_5	1.18159	3												wt_5	13.419	4.68069	3
wt_5	0.14903	3												wt_5	5.36097	3.40864	3
wt_5	1.10708	3												wt_5	22.6333	3.17246	3
wt_5	0.479025	3												wt_5	8.31591	4.73527	3
wt_5	1.82029	3												wt_5	26.4754	3.63471	3
wt_5	0.72386	3												wt_5	10.5138	10.7582	3
wt_5	2.25674	3												wt_5	69.6698	45.5653	3
wt_5	0.904825	3												wt_5	7.57162	1.91055	3
wt_5	5.39701	3												wt_5	52.775	37.1553	3
wt_5	0.649345	3												wt_5	1.98468	1.66494	3
wt_5	3.97058	3												wt_5	4.31978	3.83343	3
wt_5	0.19161	3												wt_5	9.76364	7.38813	3
wt_5	0.393865	3												wt_5	49.4299	47.7897	3
wt_5	0.798375	3												wt_5	41.9667	4.64794	3
wt_5	2.95931	3												wt_5	8.00414	4.74678	3
wt_5	3.58737	3												wt_5	30.4259	32.8635	3
wt_5	0.70257	3												wt_5	6.18508	5.39507	3
wt_5	2.129	3												wt_5	2.34086	1.22631	3
wt_5	0.55354	3												wt_5	2.94215	2.20804	3
wt_5	0.23419	3												wt_5	2.40955	1.1774	3
wt_5	0.27677	3												wt_5	25.5152	42.8789	3
wt_5	0.223545	3												wt_5	117.277	152.898	3
wt_5	1.93739	3												wt_5	47.9141	23.531	3
wt_5	6.02507	3												wt_5	94.4407	64.4352	3
wt_5	3.89607	3												wt_5	19.1242	15.1994	3
wt_5	5.13089	3												wt_5	5.59867	2.20696	3
wt_5	1.38385	3												wt_5	3.21289	1.59783	3
wt_5	0.457735	3												wt_5	8.19756	2.7322	3
wt_5	0.287415	3												wt_5	2.35911	1.31035	3
wt_5	0.691925	3												wt_5	51.6452	71.0024	3
wt_5	0.2129	3												wt_5	24.605	7.46729	3
wt_5	3.42769	3												wt_5	19.6324	15.7967	3
wt_5	2.28868	3												wt_5	4.44639	1.65881	3
wt_5	1.51159	3												wt_5	2.91885	2.50071	3
wt_5	0.436445	3												wt_5	42.5869	18.1225	3
wt_5	0.266125	3												wt_5	25.0387	14.2684	3
wt_5	2.29932	3												wt_5	85.6018	41.5393	3
wt_5	1.62868	3												wt_5	10.6267	6.05907	3
wt_5	4.26865	3												wt_5	28.9303	37.7031	3
wt_5	0.80902	3												wt_5	213.658	67.1324	3
wt_5	2.27803	3												wt_5	6.89096	2.78083	3
wt_5	9.60179	3												wt_5	5.19799	2.86665	3
wt_5	0.61741	3												wt_5	1.62434	0.469123	3
wt_5	0.457735	3												wt_5	3.81621	2.3765	3
wt_5	0.159675	3												wt_5	21.1339	6.6822	3
wt_5	0.34064	3												wt_5	86.591	75.9236	3
wt_5	1.77771	3												wt_5	51.5964	35.3274	3
wt_5	5.03508	3												wt_5	12.3615	3.89332	3
wt_5	3.15092	3												wt_5	19.8356	8.13716	3
wt_5	0.89418	3												wt_5	6.03288	4.40322	3
wt_5	1.31998	3												wt_5	26.9702	5.41975	3
wt_5	0.542895	3												wt_5	3.77897	3.07405	3
wt_5	1.69256	3												wt_5	1.43809	0.660487	3
wt_5	0.329995	3												wt_5	1.8013	1.2828	3
wt_5	0.138385	3												wt_5	41.9862	4.79355	3
wt_5	0.17032	3												wt_5	234.52	510.833	3
wt_5	3.15092	3												wt_5	85.1241	164.903	3
wt_5	10.8473	3												wt_5	13.1967	9.56687	3
wt_5	5.14154	3												wt_5	10.6468	6.34022	3
wt_5	1.05385	3												wt_5	35.9122	54.6033	3
wt_5	0.8516	3												wt_5	85.0807	25.073	3
wt_5	2.50157	3												wt_5	5.26075	2.73793	3
wt_5	3.8322	3												wt_5	7.74476	1.89574	3
wt_5	0.46838	3												wt_5	19.3553	27.8038	3
wt_5	0.713215	3												wt_5	22.9199	8.5156	3
wt_5	1.83094	3												wt_5	15.6923	4.80003	3
wt_5	1.7032	3												wt_5	2.65426	1.50716	3
wt_5	1.19224	3												wt_5	323.535	154.198	3
wt_5	0.25548	3												wt_5	14.1031	8.7803	3
wt_5	10.0702	3												wt_5	4.51611	0.644373	3
wt_5	1.05385	3												wt_5	20.4543	27.09	3
wt_5	0.457735	3												wt_5	14.5431	8.50353	3
wt_5	1.58611	3												wt_5	6.35697	4.0873	3
wt_5	1.10708	3												wt_5	3.83609	1.27399	3
wt_5	0.628055	3												wt_5	114.07	36.4274	3
wt_5	0.351285	3												wt_5	2.5012	2.10883	3
wt_5	8.05827	3												wt_5	69.188	158.631	3
wt_5	0.23419	3												wt_5	9.04163	6.31077	3
wt_5	5.02444	3												wt_5	4.97264	5.74267	3
wt_5	0.755795	3												wt_5	10.7643	8.94792	3
wt_5	0.48967	3												wt_5	181.779	79.0143	3
wt_5	1.01127	3												wt_5	10.5775	5.44173	3
wt_5	7.84537	3												wt_5	12.1453	7.33785	3
wt_5	0.83031	3												wt_5	6.80468	5.06992	3
wt_5	1.00063	3												wt_5	98.1235	18.9268	3
wt_5	0.606765	3												wt_5	73.2093	24.0214	3
wt_5	4.28993	3												wt_5	5.68011	1.07599	3
wt_5	3.42769	3												wt_5	99.0484	119.185	3
wt_5	0.53225	3												wt_5	58.005	79.898	3
wt_5	5.42895	3												wt_5	39.2183	13.0011	3
wt_5	3.50221	3												wt_5	9.38894	8.11106	3
wt_5	2.61867	3												wt_5	44.0482	33.1937	3
wt_5	0.777085	3												wt_5	14.381	2.2651	3
wt_5	2.70383	3												wt_5	6.96506	9.31649	3
wt_5	1.00063	3												wt_5	3.08348	1.19777	3
wt_5	0.68128	3												wt_5	1.99751	0.691432	3
wt_5	0.287415	3												wt_5	4.32932	3.45507	3
wt_5	0.19161	3												wt_5	11.6594	14.8367	3
wt_5	0.436445	3												wt_5	1.90892	0.887449	3
wt_5	0.97934	3												wt_5	90.0608	48.1528	3
wt_5	0.19161	3												wt_5	16.5253	23.9232	3
wt_5	6.74893	3												wt_5	52.603	68.8099	3
wt_5	1.2774	3												wt_5	20.3492	13.0894	3
wt_5	3.23608	3												wt_5	16.9562	5.14978	3
wt_5	1.50094	3												wt_5	87.357	59.5277	3
wt_5	1.1603	3												wt_5	104.968	160.026	3
wt_5	4.40703	3												wt_5	33.3801	19.9872	3
wt_5	5.82282	3												wt_5	8.90669	6.05827	3
wt_5	2.05449	3												wt_5	9.12723	4.08991	3
wt_5	0.74515	3												wt_5	5.6103	4.14795	3
wt_5	0.734505	3												wt_5	1.49877	0.41944	3
wt_5	0.48967	3												wt_5	47.8888	7.50797	3
wt_5	0.14903	3												wt_5	10.65	10.9694	3
wt_5	3.47027	3												wt_5	4.28444	2.25267	3
wt_5	0.883535	3												wt_5	5.74203	3.04718	3
wt_5	0.40451	3												wt_5	2.15227	1.61268	3
wt_5	0.500315	3												wt_5	9.04848	3.09432	3
wt_5	0.202255	3												wt_5	64.8404	174.63	3
wt_5	0.713215	3												wt_10	17.8229	36.8527	1
wt_5	4.50284	3												wt_10	24.5566	6.66285	1
wt_10	1.69256	1												wt_10	10.264	13.8554	1
wt_10	2.05449	1												wt_10	21.3717	28.0344	1
wt_10	0.883535	1												wt_10	100.278	54.5877	1
wt_10	1.69256	1												wt_10	51.2203	46.8824	1
wt_10	4.53477	1												wt_10	42.2668	41.7506	1
wt_10	4.37509	1												wt_10	149.236	122.43	1
wt_10	2.6719	1												wt_10	92.9738	122.073	1
wt_10	8.00504	1												wt_10	64.9106	47.5416	1
wt_10	5.03508	1												wt_10	31.8443	25.3147	1
wt_10	3.42769	1												wt_10	72.3781	85.6655	1
wt_10	2.15029	1												wt_10	41.6741	21.8056	1
wt_10	5.39701	1												wt_10	103.746	29.7205	1
wt_10	2.85286	1												wt_10	11.7731	9.89461	1
wt_10	4.28993	1												wt_10	3.1836	2.06819	1
wt_10	1.11773	1												wt_10	369.684	397.097	1
wt_10	0.308705	1												wt_10	317.67	376.596	1
wt_10	12.6037	1												wt_10	16.5044	5.68072	1
wt_10	13.2317	1												wt_10	45.3414	97.7003	1
wt_10	1.46901	1												wt_10	9.56426	5.5108	1
wt_10	3.54479	1												wt_10	61.4693	46.1428	1
wt_10	0.78773	1												wt_10	81.1993	69.0881	1
wt_10	3.41704	1												wt_10	9.70915	9.7438	1
wt_10	4.35381	1												wt_10	11.1498	4.21646	1
wt_10	0.8516	1												wt_10	138.416	105.179	1
wt_10	1.09644	1												wt_10	52.5977	67.4529	1
wt_10	5.93991	1												wt_10	14.6871	13.2264	1
wt_10	3.42769	1												wt_10	4.23093	8.56378	1
wt_10	1.14966	1												wt_10	59.5302	67.984	1
wt_10	0.40451	1												wt_10	12.9045	15.1688	1
wt_10	5.03508	1												wt_10	37.9615	39.1031	1
wt_10	1.18159	1												wt_10	21.8235	37.7492	1
wt_10	2.41642	1												wt_10	6.16982	9.59069	1
wt_10	1.71385	1												wt_10	68.0543	24.6898	1
wt_10	0.55354	1												wt_10	9.77407	10.9086	1
wt_10	3.55543	1												wt_10	6.65881	6.86998	1
wt_10	0.83031	1												wt_10	140.444	168.549	1
wt_10	0.585475	1												wt_10	24.8906	24.9557	1
wt_10	7.83472	1												wt_10	40.3431	51.4228	1
wt_10	1.73514	1												wt_10	10.8896	8.83954	1
wt_10	2.61867	1												wt_10	58.3908	82.9289	1
wt_10	0.89418	1												wt_10	30.0463	29.0659	1
wt_10	4.37509	1												wt_10	19.0853	22.6228	1
wt_10	2.19287	1												wt_10	20.7676	8.96231	1
wt_10	1.58611	1												wt_10	36.0474	45.2846	1
wt_10	1.64997	1												wt_10	3.67852	3.38903	1
wt_10	2.45899	1												wt_10	134.354	136.125	1
wt_10	0.34064	1												wt_10	48.2759	25.5997	1
wt_10	8.26052	1												wt_10	26.3527	15.49	1
wt_10	2.68254	1												wt_10	159.949	108.961	1
wt_10	1.74578	1												wt_10	31.1073	50.0872	1
wt_10	6.89796	1												wt_10	11.9624	2.32064	1
wt_10	2.99125	1												wt_10	117.632	102.789	1
wt_10	0.8516	1												wt_10	81.4394	107.304	1
wt_10	6.35506	1												wt_10	38.0821	5.12056	1
wt_10	5.45024	1												wt_10	31.0285	18.3358	1
wt_10	1.99062	1												wt_10	9.7051	7.05109	1
wt_10	2.23545	1												wt_10	13.3002	8.74081	1
wt_10	0.76644	1												wt_10	690.057	644.716	1
wt_10	1.12837	1												wt_10	22.442	19.8084	1
wt_10	19.7571	1												wt_10	46.5158	22.3909	1
wt_10	1.61804	1												wt_10	78.1288	71.5144	1
wt_10	2.50157	1												wt_10	65.7596	36.1661	1
wt_10	4.07704	1												wt_10	46.4765	32.0108	1
wt_10	3.33189	1												wt_10	61.2437	80.8423	1
wt_10	2.6719	1												wt_10	88.956	67.2904	1
wt_10	4.05574	1												wt_10	37.0902	3.43307	1
wt_10	4.26865	1												wt_10	138.902	220.874	1
wt_10	1.87352	1												wt_10	2.05156	1.62797	1
wt_10	8.31375	1												wt_10	12.0759	1.49651	1
wt_10	0.19161	1												wt_10	100.479	125.577	1
wt_10	0.80902	1												wt_10	34.509	43.4384	1
wt_10	6.54667	1												wt_10	41.7694	31.5141	1
wt_10	2.62932	1												wt_10	82.9201	76.9818	1
wt_10	2.65061	1												wt_10	25.5009	14.4876	1
wt_10	5.31186	1												wt_10	21.0223	22.7084	1
wt_10	1.61804	1												wt_10	4.30327	1.24645	1
wt_10	1.50094	1												wt_10	26.4042	15.8945	1
wt_10	0.372575	1												wt_10	6.71276	3.18894	1
wt_10	1.72449	1												wt_10	12.6217	5.03824	1
wt_10	0.61741	1												wt_10	46.0028	63.0911	1
wt_10	1.24547	1												wt_10	29.6853	31.0565	1
wt_10	2.91673	1												wt_10	6.80056	4.92615	1
wt_10	2.3419	1												wt_10	99.3256	118.185	1
wt_10	0.6387	1												wt_10	8.09906	3.73518	1
wt_10	5.08831	1												wt_10	39.219	32.2249	1
wt_10	0.61741	1												wt_10	24.5269	14.161	1
wt_10	2.35255	1												wt_10	68.6624	72.9688	1
wt_10	2.29932	1												wt_10	259.576	168.849	1
wt_10	3.98123	1												wt_10	77.6386	107.351	1
wt_10	9.66566	1												wt_10	54.6818	1.92323	1
wt_10	5.38637	1												wt_10	42.8539	22.7104	1
wt_10	2.65061	1												wt_10	169.059	90.8092	1
wt_10	3.33189	1												wt_10	57.9534	45.4807	1
wt_10	10.9856	1												wt_10	3.97366	2.07175	1
wt_10	4.27929	1												wt_10	9.37548	5.68467	1
wt_10	0.372575	1												wt_10	75.9809	64.824	1
wt_10	0.840955	1												wt_10	6.54755	2.11484	1
wt_10	4.23671	1												wt_10	9.46525	0.806256	1
wt_10	0.564185	1												wt_10	3.63148	1.64393	1
wt_10	0.713215	1												wt_10	4.43645	0.622156	1
wt_10	0.34064	1												wt_10	47.2275	40.1065	1
wt_10	0.38322	1												wt_10	71.915	94.3456	1
wt_10	2.84221	1												wt_10	21.2423	1.54876	1
wt_10	4.65186	1												wt_10	3.15099	2.31107	1
wt_10	1.76707	1												wt_10	4.12444	0.391287	1
wt_10	0.29806	1												wt_10	4.55822	0.752148	1
wt_10	0.393865	1												wt_10	180.978	238.018	1
wt_10	0.393865	1												wt_10	16.0596	14.0232	1
wt_10	8.57987	1												wt_10	10.2721	6.63903	1
wt_10	1.33062	1												wt_10	234.527	262.249	1
wt_10	0.947405	1												wt_10	3.33257	2.26233	1
wt_10	9.61243	1												wt_10	16.2269	19.6304	1
wt_10	0.308705	1												wt_10	15.0675	11.1716	1
wt_10	1.2774	1												wt_10	169.657	186.72	1
wt_10	1.13902	1												wt_10	41.902	40.4792	1
wt_10	9.93178	1												wt_10	8.38576	5.76751	1
wt_10	2.84221	1												wt_10	78.6111	118.283	1
wt_10	0.862245	1												wt_10	44.6091	48.5773	1
wt_10	4.64122	1												wt_10	17.6771	5.46528	1
wt_10	2.84221	1												wt_10	151.87	138.172	1
wt_10	1.23482	1												wt_10	18.1429	29.0311	1
wt_10	6.56797	1												wt_10	1.47396	0.632731	1
wt_10	1.51159	1												wt_10	14.0125	17.5337	1
wt_10	0.14903	1												wt_10	35.4995	38.7221	1
wt_10	1.36256	1												wt_10	14.6298	6.15126	1
wt_10	2.21416	1												wt_10	258.926	278.176	1
wt_10	1.0645	1												wt_10	9.00273	1.2477	1
wt_10	9.82534	1												wt_10	141.775	242.638	1
wt_10	0.83031	1												wt_10	26.2257	40.8273	1
wt_10	7.10022	1												wt_10	179.508	318.995	1
wt_10	2.35255	1												wt_10	25.64	2.81393	1
wt_10	8.40955	1												wt_10	32.0311	17.6496	1
wt_10	1.51159	1												wt_10	23.0901	36.3791	1
wt_10	2.89544	1												wt_10	32.9693	19.8313	1
wt_10	1.68191	1												wt_10	145.054	180.492	1
wt_10	1.96932	1												wt_10	21.0137	30.2876	1
wt_10	6.55732	1												wt_10	32.6886	25.265	1
wt_10	1.71385	1												wt_10	21.4829	9.41344	1
wt_10	2.66125	1												wt_10	3.96687	1.59536	1
wt_10	1.9161	1												wt_10	8.75712	10.9828	1
wt_10	0.38322	1												wt_10	1.74313	0.309987	1
wt_10	0.734505	1												wt_10	28.9025	27.2505	1
wt_10	0.17032	1												wt_10	221.325	324.875	1
wt_10	1.94803	1												wt_10	28.0116	31.9001	1
wt_10	12.8911	1												wt_10	40.061	46.8503	1
wt_10	2.06513	1												wt_10	34.1804	44.0356	1
wt_10	2.62932	1												wt_10	5.77752	4.59451	1
wt_10	2.96996	1												wt_10	67.1765	60.4365	1
wt_10	0.51096	1												wt_10	242.569	198.994	1
wt_10	4.21542	1												wt_10	34.5954	54.1267	1
wt_10	9.04825	1												wt_10	2.40937	2.08	1
wt_10	2.33126	1												wt_10	4.60368	1.6208	1
wt_10	0.23419	1												wt_10	3.06737	4.14257	1
wt_10	0.44709	1												wt_10	36.8357	5.24581	1
wt_10	0.287415	1												wt_10	21.2855	32.492	1
wt_10	3.18285	1												wt_10	49.6879	29.7637	1
wt_10	1.97997	1												wt_10	223.359	285.636	1
wt_10	3.01254	1												wt_10	83.4303	125.116	1
wt_10	9.42083	1												wt_10	126.641	71.5261	1
wt_10	5.07766	1												wt_10	80.3172	48.7921	1
wt_10	5.37573	1												wt_10	13.7836	7.49877	1
wt_10	4.34316	1												wt_10	163.7	163.364	1
wt_10	1.14966	1												wt_10	3.39821	2.05408	1
wt_10	7.47279	1												wt_10	5.03386	3.55274	1
wt_10	0.308705	1												wt_10	84.5303	98.9335	1
wt_10	0.436445	1												wt_10	22.6348	19.5434	1
wt_10	4.57735	1												wt_10	6.73747	4.95909	1
wt_10	1.54353	1												wt_10	55.2487	53.0124	1
wt_10	0.57483	1												wt_10	10.2627	11.9976	1
wt_10	3.18285	1												wt_10	10.806	3.46	1
wt_10	0.87289	1												wt_10	21.8785	12.6606	1
wt_10	1.03256	1												wt_10	29.9563	30.0162	1
wt_10	1.4903	1												wt_10	87.1386	122.363	1
wt_10	2.24609	1												wt_10	2.51644	2.2394	1
wt_10	5.79088	1												wt_10	9.59573	9.44602	1
wt_10	0.23419	1												wt_10	158.605	176.003	1
wt_10	0.80902	1												wt_10	42.0954	52.0547	1
wt_10	8.34568	1												wt_10	62.5483	59.6826	1
wt_10	2.74641	1												wt_10	13.5234	10.8276	1
wt_10	3.43833	1												wt_10	118.712	154.529	1
wt_10	1.02192	1												wt_10	21.9023	15.7241	1
wt_10	6.19539	1												wt_10	212.183	214.279	1
wt_10	1.51159	1												wt_10	35.7829	40.7315	1
wt_10	8.35633	1												wt_10	20.0971	10.2	1
wt_10	2.3419	1												wt_10	113.407	137.499	1
wt_10	1.41579	1												wt_10	62.5988	26.6255	1
wt_10	6.70635	1												wt_10	162.777	162.551	1
wt_10	3.34253	1												wt_10	13.5745	9.15735	1
wt_10	6.80215	1												wt_10	37.2129	44.7694	1
wt_10	1.02192	1												wt_10	4.8719	6.45168	1
wt_10	2.41642	1												wt_10	4.83691	3.81851	1
wt_10	0.457735	1												wt_10	14.9494	17.8902	1
wt_10	0.40451	1												wt_10	9.13828	8.07556	1
wt_10	1.17095	1												wt_10	28.8901	27.1905	1
wt_10	0.734505	1												wt_10	23.6994	7.47489	1
wt_10	1.86288	1												wt_10	31.0801	31.0447	1
wt_10	1.62868	1												wt_10	17.135	23.417	1
wt_10	1.96932	1												wt_10	262.394	192.612	1
wt_10	1.54353	1												wt_10	38.0896	56.4607	1
wt_10	11.0602	1												wt_10	34.4312	24.2	1
wt_10	2.74641	1												wt_10	103.249	98.967	1
wt_10	2.15029	1												wt_10	266.721	257.907	1
wt_10	6.53603	1												wt_10	6.39197	3.27008	1
wt_10	13.3382	1												wt_10	145.157	107.757	1
wt_10	0.55354	1												wt_10	9.01978	8.88107	1
wt_10	6.08894	1												wt_10	8.58761	5.85107	1
wt_10	0.713215	1												wt_10	14.3259	10.6277	1
wt_10	0.713215	1												wt_10	80.5407	17.3003	1
wt_10	1.22418	1												wt_10	5.72264	4.2999	1
wt_10	3.64059	1												wt_10	37.972	50.8314	1
wt_10	0.51096	1												wt_10	224.719	300.124	1
wt_10	3.08705	1												wt_10	36.9675	19.3444	1
wt_10	9.27179	1												wt_10	93.9533	102.547	1
wt_10	2.11836	1												wt_10	21.5644	9.13408	1
wt_10	5.15218	1												wt_10	22.0404	16.1807	1
wt_10	1.3945	1												wt_10	150.152	128.586	1
wt_10	1.55417	1												wt_10	54.1811	33.1308	1
wt_10	7.80279	1												wt_10	86.7074	98.9123	1
wt_10	3.15092	1												wt_10	60.4876	98.1334	1
wt_10	5.8441	1												wt_10	2.03961	0.404181	1
wt_10	4.5667	1												wt_10	78.5229	45.2816	1
wt_10	0.19161	1												wt_10	11.6265	6.83116	1
wt_10	4.06639	1												wt_10	65.7659	81.7607	1
wt_10	0.926115	1												wt_10	50.9353	28.029	1
wt_10	4.60928	1												wt_10	9.27973	7.38334	2
wt_10	3.22544	1												wt_10	18.724	20.1016	2
wt_10	0.777085	2												wt_10	17.2866	26.9109	2
wt_10	1.4903	2												wt_10	8.74658	6.79518	2
wt_10	1.62868	2												wt_10	33.0475	39.1985	2
wt_10	0.798375	2												wt_10	2.18596	1.51156	2
wt_10	2.53351	2												wt_10	35.0462	41.6832	2
wt_10	0.223545	2												wt_10	2.12769	2.74833	2
wt_10	2.46964	2												wt_10	34.281	37.6581	2
wt_10	0.223545	2												wt_10	59.1997	58.6596	2
wt_10	2.28868	2												wt_10	121.948	93.7564	2
wt_10	3.55543	2												wt_10	2.01848	1.6911	2
wt_10	8.17536	2												wt_10	51.4511	36.5732	2
wt_10	0.202255	2												wt_10	487.144	607.164	2
wt_10	3.99187	2												wt_10	8.61678	11.0941	2
wt_10	18.682	2												wt_10	5.20386	7.73944	2
wt_10	0.755795	2												wt_10	143.966	145.371	2
wt_10	0.521605	2												wt_10	65.3542	53.1471	2
wt_10	9.4847	2												wt_10	426.926	388.358	2
wt_10	3.49156	2												wt_10	2.55033	1.45708	2
wt_10	14.9456	2												wt_10	11.4392	9.90083	2
wt_10	0.25548	2												wt_10	471.959	578.461	2
wt_10	0.926115	2												wt_10	99.6899	89.2883	2
wt_10	16.9468	2												wt_10	24.2708	28.4983	2
wt_10	5.42895	2												wt_10	91.9408	32.8157	2
wt_10	1.84159	2												wt_10	238.083	181.165	2
wt_10	7.89859	2												wt_10	133.589	157.757	2
wt_10	9.60179	2												wt_10	3.31179	3.99345	2
wt_10	6.39764	2												wt_10	6.73036	6.88028	2
wt_10	0.31935	2												wt_10	232.682	261.668	2
wt_10	0.59612	2												wt_10	24.7134	16.0184	2
wt_10	15.414	2												wt_10	13.3615	15.312	2
wt_10	1.69256	2												wt_10	130.758	129.353	2
wt_10	1.08579	2												wt_10	562.983	540.57	2
wt_10	7.29183	2												wt_10	11.4234	11.2043	2
wt_10	17.7665	2												wt_10	8.74652	7.41569	2
wt_10	1.14966	2												wt_10	149.05	152.133	2
wt_10	0.777085	2												wt_10	89.3801	64.242	2
wt_10	11.4647	2												wt_10	116.394	102.186	2
wt_10	4.70509	2												wt_10	9.87414	10.393	2
wt_10	9.35695	2												wt_10	49.3391	44.4771	2
wt_10	0.862245	2												wt_10	24.8368	30.168	2
wt_10	3.09769	2												wt_10	373.71	290.376	2
wt_10	2.17158	2												wt_10	7.35642	6.33962	2
wt_10	12.9975	2												wt_10	206.36	175.349	2
wt_10	0.670635	2												wt_10	59.3687	44.7681	2
wt_10	11.2518	2												wt_10	73.2938	99.1579	2
wt_10	3.74704	2												wt_10	465.825	430.867	2
wt_10	5.0138	2												wt_10	12.9796	12.9284	2
wt_10	18.8097	2												wt_10	65.0132	44.7128	2
wt_10	1.07515	2												wt_10	206.019	175.52	2
wt_10	4.06639	2												wt_10	298.606	259.135	2
wt_10	9.69759	2												wt_10	9.85452	9.47689	2
wt_10	11.2731	2												wt_10	78.0589	83.3386	2
wt_10	0.883535	2												wt_10	48.7532	48.8675	2
wt_10	4.84347	2												wt_10	174.756	142.697	2
wt_10	3.02318	2												wt_10	7.46728	4.90515	2
wt_10	7.40892	2												wt_10	17.3058	8.95317	2
wt_10	0.68128	2												wt_10	84.5575	86.9947	2
wt_10	1.66062	2												wt_10	4.19615	3.88154	2
wt_10	6.46152	2												wt_10	195.571	206.444	2
wt_10	0.38322	2												wt_10	36.903	25.6423	2
wt_10	9.27179	2												wt_10	817.592	664.855	2
wt_10	2.4377	2												wt_10	10.7957	8.41637	2
wt_10	24.1003	2												wt_10	72.1279	59.4463	2
wt_10	0.93676	2												wt_10	426.222	337.416	2
wt_10	4.08768	2												wt_10	9.19731	5.64488	2
wt_10	15.4565	2												wt_10	327.884	471.171	2
wt_10	0.8516	2												wt_10	245.054	220.909	2
wt_10	12.7101	2												wt_10	12.3275	8.19046	2
wt_10	11.0495	2												wt_10	27.1859	24.6017	2
wt_10	0.97934	2												wt_10	22.4233	18.7643	2
wt_10	2.01191	2												wt_10	43.332	39.8553	2
wt_10	1.66062	2												wt_10	34.4607	26.3673	2
wt_10	2.84221	2												wt_10	7.68841	5.1207	2
wt_10	2.33126	2												wt_10	34.4413	37.6994	2
wt_10	0.70257	2												wt_10	104.257	73.0478	2
wt_10	3.0764	2												wt_10	15.2241	12.119	2
wt_10	6.5999	2												wt_10	5.44253	3.05425	2
wt_10	1.35191	2												wt_10	202.86	112.551	2
wt_10	0.479025	2												wt_10	61.9198	60.3353	2
wt_10	9.27179	2												wt_10	52.0346	47.9934	2
wt_10	3.69381	2												wt_10	187.903	165.186	2
wt_10	3.04447	2												wt_10	19.0376	13.8896	2
wt_10	7.85601	2												wt_10	28.1891	28.8464	2
wt_10	1.64997	2												wt_10	185.391	153.143	2
wt_10	2.13964	2												wt_10	26.5195	24.7359	2
wt_10	8.3031	2												wt_10	263.796	209.167	2
wt_10	1.80965	2												wt_10	217.013	190.424	2
wt_10	10.7727	2												wt_10	7.73887	5.43861	2
wt_10	9.45276	2												wt_10	13.1895	13.0917	2
wt_10	0.68128	2												wt_10	102.779	97.5543	2
wt_10	1.08579	2												wt_10	124.996	72.0608	2
wt_10	5.29056	2												wt_10	347.783	314.438	2
wt_10	8.26052	2												wt_10	77.0612	78.5907	2
wt_10	12.8911	2												wt_10	12.3111	11.5364	2
wt_10	5.0138	2												wt_10	96.6495	118.173	2
wt_10	1.02192	2												wt_10	127.319	121.486	2
wt_10	6.40829	2												wt_10	18.6486	15.5748	2
wt_10	6.36571	2												wt_10	1.72943	0.881651	2
wt_10	1.44772	2												wt_10	45.232	41.4976	2
wt_10	0.17032	2												wt_10	11.026	9.16286	2
wt_10	2.82092	2												wt_10	13.1746	12.4549	2
wt_10	1.11773	2												wt_10	44.5443	31.391	2
wt_10	1.08579	2												wt_10	46.4075	24.354	2
wt_10	3.04447	2												wt_10	1.38491	0.596933	2
wt_10	3.3106	2												wt_10	28.0791	20.2895	2
wt_10	0.138385	2												wt_10	63.8667	41.6759	2
wt_10	1.96932	2												wt_10	23.5426	22.937	2
wt_10	3.45962	2												wt_10	12.2813	9.82991	2
wt_10	1.75642	2												wt_10	293.283	455.574	2
wt_10	0.989985	2												wt_10	21.2876	16.0498	2
wt_10	13.8172	2												wt_10	16.4545	9.4844	2
wt_10	1.57546	2												wt_10	8.38705	4.47959	2
wt_10	1.23482	2												wt_10	61.0857	55.4148	2
wt_10	0.691925	2												wt_10	181.009	153.589	2
wt_10	3.86414	2												wt_10	23.9197	13.6855	2
wt_10	8.7289	2												wt_10	559.802	425.918	2
wt_10	1.95868	2												wt_10	109.64	85.6819	2
wt_10	16.2017	2												wt_10	131.988	144.659	2
wt_10	5.40766	2												wt_10	60.5834	26.6325	2
wt_10	7.96246	2												wt_10	11.9481	11.4356	2
wt_10	3.78962	2												wt_10	4.98041	1.41654	2
wt_10	1.07515	2												wt_10	40.993	27.7451	2
wt_10	0.436445	2												wt_10	81.6336	73.116	2
wt_10	2.48028	2												wt_10	22.1396	26.7596	2
wt_10	4.43896	2												wt_10	22.3006	13.5456	2
wt_10	2.06513	2												wt_10	64.7162	65.5829	2
wt_10	1.55417	2												wt_10	12.2974	11.1689	2
wt_10	3.99187	2												wt_10	72.2693	62.4023	2
wt_10	1.02192	2												wt_10	46.1008	38.6097	2
wt_10	4.69444	2												wt_10	71.9829	42.2203	2
wt_10	3.20415	2												wt_10	28.9287	17.2457	2
wt_10	3.70446	2												wt_10	24.0122	8.46957	2
wt_10	2.10771	2												wt_10	124.766	119.11	2
wt_10	1.68191	2												wt_10	5.64231	1.894	2
wt_10	8.2073	2												wt_10	2.96379	1.96809	2
wt_10	0.479025	2												wt_10	9.28077	4.47335	2
wt_10	0.29806	2												wt_10	133.722	119.287	2
wt_10	0.74515	2												wt_10	189.045	159.874	2
wt_10	6.56797	2												wt_10	195.064	198.175	2
wt_10	8.28181	2												wt_10	14.6049	6.1593	2
wt_10	10.794	2												wt_10	91.1396	74.9352	2
wt_10	1.25611	2												wt_10	34.8432	23.2394	2
wt_10	4.84347	2												wt_10	8.9201	8.49493	2
wt_10	2.37384	2												wt_10	223.214	176.315	2
wt_10	0.76644	2												wt_10	21.66	16.1695	2
wt_10	8.64374	2												wt_10	234.833	360.863	2
wt_10	1.64997	2												wt_10	22.9782	21.7043	2
wt_10	11.4753	2												wt_10	49.4771	54.4853	2
wt_10	1.78836	2												wt_10	106.793	63.0896	2
wt_10	4.28993	2												wt_10	19.4988	10.4751	2
wt_10	5.27992	2												wt_10	5.33791	4.29311	2
wt_10	1.41579	2												wt_10	149.728	144.493	2
wt_10	0.521605	2												wt_10	25.3884	24.025	2
wt_10	7.15344	2												wt_10	22.8445	19.211	2
wt_10	2.04384	2												wt_10	15.3959	9.781	2
wt_10	1.7032	2												wt_10	5.44076	3.69833	2
wt_10	1.33062	2												wt_10	70.2421	66.8506	2
wt_10	0.500315	2												wt_10	7.69306	1.45669	2
wt_10	4.37509	2												wt_10	22.7083	22.5601	2
wt_10	0.649345	2												wt_10	33.1238	30.8497	2
wt_10	1.72449	2												wt_10	1.98338	1.54061	2
wt_10	2.94867	2												wt_10	61.9099	33.4857	2
wt_10	0.202255	2												wt_10	3.76483	1.80348	2
wt_10	5.2267	2												wt_10	32.2517	32.5169	2
wt_10	0.351285	2												wt_10	137.441	140.181	2
wt_10	2.54415	2												wt_10	13.9859	9.15534	2
wt_10	11.2518	2												wt_10	5.30765	5.41701	2
wt_10	1.19224	2												wt_10	79.5877	59.4869	2
wt_10	0.479025	2												wt_10	73.8014	42.2672	2
wt_10	4.20477	2												wt_10	440.858	521.401	2
wt_10	3.77897	2												wt_10	2.58082	2.41506	2
wt_10	17.0214	2												wt_10	5.84717	3.67939	2
wt_10	0.244835	2												wt_10	3.7561	1.92807	2
wt_10	0.51096	2												wt_10	43.9728	25.9576	2
wt_10	0.351285	2												wt_10	243.56	200.868	2
wt_10	3.02318	2												wt_10	123.968	48.0197	2
wt_10	10.7302	2												wt_10	57.2617	43.4421	2
wt_10	5.8654	2												wt_10	11.0749	6.79701	2
wt_10	3.21479	2												wt_10	253.789	120.185	2
wt_10	0.968695	2												wt_10	19.1121	14.3106	2
wt_10	9.44211	2												wt_10	336.496	235.786	2
wt_10	1.38385	2												wt_10	63.321	36.6072	2
wt_10	12.1353	2												wt_10	33.0883	20.7869	2
wt_10	3.54479	2												wt_10	69.8398	56.2421	2
wt_10	2.09707	2												wt_10	39.8015	26.5161	2
wt_10	4.02381	2												wt_10	366.347	313.886	2
wt_10	2.5548	2												wt_10	4.87227	3.33875	2
wt_10	13.4127	2												wt_10	15.2924	11.7216	2
wt_10	0.436445	2												wt_10	121.06	96.713	2
wt_10	1.14966	2												wt_10	190.369	136.132	2
wt_10	5.47153	2												wt_10	361.718	237.764	2
wt_10	7.62182	2												wt_10	67.9128	56.3464	2
wt_10	11.8053	2												wt_10	3.10158	0.426505	2
wt_10	3.8322	2												wt_10	4.84477	2.57163	2
wt_10	0.287415	2												wt_10	41.2181	27.8126	2
wt_10	0.44709	2												wt_10	51.2083	56.0094	2
wt_10	2.81028	2												wt_10	230.302	187.292	2
wt_10	3.37446	2												wt_10	291.687	156.053	2
wt_10	9.1547	2												wt_10	73.6076	54.1369	2
wt_10	10.0169	2												wt_10	11.1015	1.07134	2
wt_10	4.10897	2												wt_10	41.5029	44.1996	2
wt_10	0.819665	2												wt_10	4.39646	2.62594	2
wt_10	3.3106	2												wt_10	18.5935	5.82078	2
wt_10	0.40451	2												wt_10	1.39637	0.892607	2
wt_10	1.35191	2												wt_10	23.7262	9.50137	2
wt_10	0.138385	2												wt_10	163.753	100.193	2
wt_10	1.66062	2												wt_10	255.48	245.195	2
wt_10	6.77022	2												wt_10	65.9235	42.8809	2
wt_10	9.96372	2												wt_10	8.46304	6.81595	2
wt_10	3.58737	2												wt_10	63.0743	53.292	2
wt_10	0.755795	2												wt_10	31.4439	34.4822	2
wt_10	4.00252	2												wt_10	48.0464	32.3976	2
wt_10	2.52286	2												wt_10	28.0988	8.75909	2
wt_10	3.06576	2												wt_10	56.4266	26.3015	2
wt_10	1.90545	2												wt_10	344.928	307.238	2
wt_10	3.33189	2												wt_10	27.2953	25.933	2
wt_10	12.4759	2												wt_10	3.432	2.11849	2
wt_10	2.08642	2												wt_10	107.908	92.0304	2
wt_10	0.31935	2												wt_10	134.547	105.225	2
wt_10	5.49282	2												wt_10	42.4338	28.1723	2
wt_10	6.84474	2												wt_10	47.7677	28.2255	2
wt_10	2.73576	2												Hyp_10	21.8334	1.45977	1
wt_10	3.1935	2												Hyp_10	1.53729	0.152544	1
Hyp_10	1.4903	1												Hyp_10	134.771	9.64637	1
Hyp_10	0.14903	1												Hyp_10	4.98125	0.168017	1
Hyp_10	5.76959	1												Hyp_10	44.3372	2.28034	1
Hyp_10	0.393865	1												Hyp_10	51.1637	2.426	1
Hyp_10	2.21416	1												Hyp_10	282.943	29.7087	1
Hyp_10	2.39513	1												Hyp_10	3.55422	0.215106	1
Hyp_10	10.6131	1												Hyp_10	21.0652	1.40996	1
Hyp_10	0.329995	1												Hyp_10	7.54484	0.410437	1
Hyp_10	1.62868	1												Hyp_10	14.2433	0.767102	1
Hyp_10	0.606765	1												Hyp_10	20.7339	1.34691	1
Hyp_10	0.89418	1												Hyp_10	40.5227	3.24111	1
Hyp_10	1.26676	1												Hyp_10	53.5508	2.82683	1
Hyp_10	2.06513	1												Hyp_10	31.1881	2.68125	1
Hyp_10	2.40577	1												Hyp_10	14.819	0.77731	1
Hyp_10	1.93739	1												Hyp_10	35.1082	2.06009	1
Hyp_10	0.968695	1												Hyp_10	15.5441	1.11258	1
Hyp_10	1.76707	1												Hyp_10	22.7839	1.55805	1
Hyp_10	1.0645	1												Hyp_10	20.5147	1.34453	1
Hyp_10	1.44772	1												Hyp_10	1.57581	0.105486	1
Hyp_10	1.37321	1												Hyp_10	32.2113	1.3668	1
Hyp_10	0.138385	1												Hyp_10	5.30492	0.214145	1
Hyp_10	1.83094	1												Hyp_10	20.3216	0.689265	1
Hyp_10	0.44709	1												Hyp_10	1.50193	0.0751659	1
Hyp_10	1.22418	1												Hyp_10	6.33346	0.207401	1
Hyp_10	0.138385	1												Hyp_10	3.72326	0.161837	1
Hyp_10	0.48967	1												Hyp_10	16.8002	0.908278	1
Hyp_10	0.29806	1												Hyp_10	25.0223	1.7675	1
Hyp_10	1.07515	1												Hyp_10	6.07779	0.308003	1
Hyp_10	1.75642	1												Hyp_10	41.9398	2.67694	1
Hyp_10	0.44709	1												Hyp_10	5.72627	0.273991	1
Hyp_10	2.57609	1												Hyp_10	473.765	70.716	1
Hyp_10	0.46838	1												Hyp_10	43.4504	1.88025	1
Hyp_10	12.6356	1												Hyp_10	15.531	0.952438	1
Hyp_10	2.08642	1												Hyp_10	174.298	29.1488	1
Hyp_10	1.00063	1												Hyp_10	14.6344	1.07115	1
Hyp_10	11.1879	1												Hyp_10	8.67541	0.275227	1
Hyp_10	1.02192	1												Hyp_10	34.034	2.1976	1
Hyp_10	0.606765	1												Hyp_10	28.2714	1.5129	1
Hyp_10	1.76707	1												Hyp_10	25.1771	1.55723	1
Hyp_10	1.52224	1												Hyp_10	27.6661	2.1172	1
Hyp_10	1.46901	1												Hyp_10	28.5538	1.69688	1
Hyp_10	1.90545	1												Hyp_10	79.8519	9.14894	1
Hyp_10	1.55417	1												Hyp_10	13.7138	0.858244	1
Hyp_10	4.60928	1												Hyp_10	3.9301	0.112261	1
Hyp_10	0.89418	1												Hyp_10	31.6188	2.98221	1
Hyp_10	0.31935	1												Hyp_10	2.49221	0.102998	1
Hyp_10	2.21416	1												Hyp_10	1.78703	0.156344	1
Hyp_10	0.202255	1												Hyp_10	6.97383	0.56527	1
Hyp_10	0.17032	1												Hyp_10	79.9287	3.09686	1
Hyp_10	0.53225	1												Hyp_10	89.4092	5.63134	1
Hyp_10	3.47027	1												Hyp_10	63.1847	3.77131	1
Hyp_10	4.06639	1												Hyp_10	35.0541	1.91501	1
Hyp_10	2.91673	1												Hyp_10	3.94955	0.215763	1
Hyp_10	1.92674	1												Hyp_10	66.7207	7.03493	1
Hyp_10	0.34064	1												Hyp_10	16.8671	0.688487	1
Hyp_10	3.20415	1												Hyp_10	77.9685	4.40668	1
Hyp_10	1.30933	1												Hyp_10	22.2078	1.35639	1
Hyp_10	3.39575	1												Hyp_10	50.2848	2.80406	1
Hyp_10	1.34127	1												Hyp_10	81.7606	6.50561	1
Hyp_10	2.41642	1												Hyp_10	129.525	12.5847	1
Hyp_10	3.50221	1												Hyp_10	197.741	10.3401	1
Hyp_10	4.86477	1												Hyp_10	11.4744	0.500816	1
Hyp_10	9.64437	1												Hyp_10	11.3104	0.49926	1
Hyp_10	0.968695	1												Hyp_10	45.2796	2.73991	1
Hyp_10	0.777085	1												Hyp_10	28.8412	2.11728	1
Hyp_10	2.21416	1												Hyp_10	56.4921	3.76994	1
Hyp_10	2.06513	1												Hyp_10	64.5769	5.40565	1
Hyp_10	3.81091	1												Hyp_10	30.6073	1.79898	1
Hyp_10	3.57672	1												Hyp_10	10.0546	0.435737	1
Hyp_10	2.20351	1												Hyp_10	21.6437	1.64913	1
Hyp_10	0.713215	1												Hyp_10	12.6336	0.41471	1
Hyp_10	1.86288	1												Hyp_10	39.4273	3.42182	1
Hyp_10	0.87289	1												Hyp_10	29.1918	1.65072	1
Hyp_10	3.59801	1												Hyp_10	6.73594	0.303319	1
Hyp_10	1.59675	1												Hyp_10	2.4182	0.259724	1
Hyp_10	0.53225	1												Hyp_10	3.94566	0.328923	1
Hyp_10	0.223545	1												Hyp_10	118.381	10.0439	1
Hyp_10	0.34064	1												Hyp_10	13.7323	0.809445	1
Hyp_10	4.4709	1												Hyp_10	124.047	12.4391	1
Hyp_10	0.95805	1												Hyp_10	31.7593	3.64656	1
Hyp_10	4.85412	1												Hyp_10	64.3711	4.00381	1
Hyp_10	2.15029	1												Hyp_10	98.9978	13.2581	1
Hyp_10	2.71448	1												Hyp_10	115.575	11.6364	1
Hyp_10	8.77148	1												Hyp_10	4.38061	0.459342	1
Hyp_10	4.16219	1												Hyp_10	2.97069	0.200565	1
Hyp_10	0.34064	1												Hyp_10	9.4827	1.00526	1
Hyp_10	0.244835	1												Hyp_10	41.7445	6.94936	1
Hyp_10	0.755795	1												Hyp_10	3.37704	0.373739	1
Hyp_10	3.66188	1												Hyp_10	36.822	3.19948	1
Hyp_10	0.31935	1												Hyp_10	19.9569	1.36947	1
Hyp_10	1.90545	1												Hyp_10	36.0454	2.79173	1
Hyp_10	1.13902	1												Hyp_10	2.88406	0.210452	1
Hyp_10	2.23545	1												Hyp_10	77.865	5.21857	1
Hyp_10	0.23419	1												Hyp_10	37.6828	2.53606	1
Hyp_10	3.0764	1												Hyp_10	65.3508	5.10295	1
Hyp_10	2.57609	1												Hyp_10	13.8436	0.757626	1
Hyp_10	3.29995	1												Hyp_10	105.955	9.1456	1
Hyp_10	0.883535	1												Hyp_10	81.3633	6.69062	1
Hyp_10	4.40703	1												Hyp_10	18.1899	1.35792	1
Hyp_10	3.22544	1												Hyp_10	17.4651	1.08374	1
Hyp_10	1.28805	1												Hyp_10	86.1836	4.70135	1
Hyp_10	1.0645	1												Hyp_10	1.41585	0.191363	1
Hyp_10	4.31123	1												Hyp_10	11.6614	0.982483	1
Hyp_10	0.138385	1												Hyp_10	37.4816	2.53712	1
Hyp_10	0.926115	1												Hyp_10	43.6802	1.96857	1
Hyp_10	2.00126	1												Hyp_10	37.0237	4.12613	1
Hyp_10	2.42706	1												Hyp_10	6.74916	0.809598	1
Hyp_10	2.21416	1												Hyp_10	7.15836	0.930983	1
Hyp_10	0.564185	1												Hyp_10	74.6134	10.2887	1
Hyp_10	0.649345	1												Hyp_10	15.7338	1.42655	1
Hyp_10	5.64185	1												Hyp_10	3.5651	0.160159	1
Hyp_10	1.08579	1												Hyp_10	56.208	4.28566	1
Hyp_10	0.308705	1												Hyp_10	1.71485	0.106508	1
Hyp_10	2.45899	1												Hyp_10	50.7876	2.95642	1
Hyp_10	0.159675	1												Hyp_10	5.74635	0.467063	1
Hyp_10	3.0764	1												Hyp_10	26.6011	2.53181	1
Hyp_10	0.51096	1												Hyp_10	55.2113	4.16123	1
Hyp_10	1.55417	1												Hyp_10	6.37832	0.31046	1
Hyp_10	2.79963	1												Hyp_10	13.7157	1.73509	1
Hyp_10	0.479025	1												Hyp_10	22.9509	2.04292	1
Hyp_10	1.19224	1												Hyp_10	17.3086	1.92895	1
Hyp_10	1.45836	1												Hyp_10	14.2555	0.823011	1
Hyp_10	1.14966	1												Hyp_10	23.3787	1.73883	1
Hyp_10	0.89418	1												Hyp_10	48.4052	5.43528	1
Hyp_10	1.33062	1												Hyp_10	87.8973	8.18375	1
Hyp_10	3.53414	1												Hyp_10	2.81038	0.181811	1
Hyp_10	4.08768	1												Hyp_10	84.5257	7.14322	1
Hyp_10	0.23419	1												Hyp_10	17.1434	1.2247	1
Hyp_10	3.51285	1												Hyp_10	131.3	16.0733	1
Hyp_10	1.02192	1												Hyp_10	2.11043	0.209049	1
Hyp_10	5.51411	1												Hyp_10	12.509	0.900343	1
Hyp_10	0.19161	1												Hyp_10	65.7191	5.39701	1
Hyp_10	0.80902	1												Hyp_10	21.0401	2.70021	1
Hyp_10	3.1935	1												Hyp_10	289.796	31.3595	1
Hyp_10	1.90545	1												Hyp_10	253.421	36.35	1
Hyp_10	8.61181	1												Hyp_10	23.6979	3.18367	1
Hyp_10	7.77085	1												Hyp_10	31.1936	2.44985	1
Hyp_10	1.96932	1												Hyp_10	54.1525	5.98386	1
Hyp_10	2.16093	1												Hyp_10	31.799	2.63941	1
Hyp_10	4.32187	1												Hyp_10	17.0695	1.02815	1
Hyp_10	1.73514	1												Hyp_10	14.4231	1.35636	1
Hyp_10	1.05385	1												Hyp_10	27.5489	2.57128	1
Hyp_10	0.926115	1												Hyp_10	3.13292	0.216434	1
Hyp_10	1.4903	1												Hyp_10	18.9098	1.24434	1
Hyp_10	0.308705	1												Hyp_10	33.5664	2.2647	1
Hyp_10	1.1603	1												Hyp_10	4.57514	0.155077	1
Hyp_10	1.80965	1												Hyp_10	27.944	1.8322	1
Hyp_10	0.38322	1												Hyp_10	7.48408	0.383429	1
Hyp_10	1.55417	1												Hyp_10	115.655	10.5344	1
Hyp_10	0.6387	1												Hyp_10	2.76715	0.333501	1
Hyp_10	4.17284	1												Hyp_10	44.4049	3.39844	1
Hyp_10	0.266125	1												Hyp_10	8.60252	0.475547	1
Hyp_10	2.40577	1												Hyp_10	2.72163	0.213474	1
Hyp_10	0.59612	1												Hyp_10	8.41338	0.458335	1
Hyp_10	0.25548	1												Hyp_10	7.14475	0.445686	1
Hyp_10	0.798375	1												Hyp_10	31.097	2.16953	1
Hyp_10	0.53225	1												Hyp_10	23.1811	1.60603	1
Hyp_10	2.38448	1												Hyp_10	32.2746	1.7574	1
Hyp_10	1.37321	1												Hyp_10	51.9792	5.28664	1
Hyp_10	2.09707	1												Hyp_10	43.1466	5.75756	1
Hyp_10	2.66125	1												Hyp_10	15.4244	2.11057	1
Hyp_10	2.89544	1												Hyp_10	201.698	33.5003	1
Hyp_10	1.22418	1												Hyp_10	145.865	15.7002	1
Hyp_10	9.66566	1												Hyp_10	10.6726	1.137	1
Hyp_10	5.09896	1												Hyp_10	3.6665	0.613275	1
Hyp_10	0.734505	1												Hyp_10	68.96	6.18978	1
Hyp_10	0.34064	1												Hyp_10	223.249	25.147	1
Hyp_10	3.95994	1												Hyp_10	3.53562	0.18587	1
Hyp_10	7.53666	1												Hyp_10	63.8856	11.3563	1
Hyp_10	0.329995	1												Hyp_10	37.7181	5.66473	1
Hyp_10	4.85412	1												Hyp_10	21.92	2.11315	1
Hyp_10	3.16156	1												Hyp_10	17.7954	1.79619	1
Hyp_10	1.34127	1												Hyp_10	237.904	32.2607	1
Hyp_10	1.12837	1												Hyp_10	1.53109	0.10602	1
Hyp_10	7.68569	1												Hyp_10	43.7912	3.86497	1
Hyp_10	0.138385	1												Hyp_10	7.14902	1.06696	1
Hyp_10	2.05449	1												Hyp_10	52.4874	5.1657	1
Hyp_10	0.57483	1												Hyp_10	16.9096	2.03865	1
Hyp_10	2.6719	1												Hyp_10	67.9892	7.73193	1
Hyp_10	1.17095	1												Hyp_10	29.1161	2.63964	1
Hyp_10	2.8635	1												Hyp_10	5.36269	0.361288	1
Hyp_10	1.83094	1												Hyp_10	5.46571	0.365911	1
Hyp_10	0.415155	1												Hyp_10	4.46732	0.214618	1
Hyp_10	0.51096	1												Hyp_10	5.64099	0.362982	1
Hyp_10	0.351285	1												Hyp_10	2.3575	0.169711	1
Hyp_10	0.4258	1												Hyp_10	48.9323	4.88518	1
Hyp_10	0.223545	1												Hyp_10	81.7859	8.86876	1
Hyp_10	2.36319	1												Hyp_10	9.57685	0.927169	1
Hyp_10	4.06639	1												Hyp_10	6.08391	0.67425	1
Hyp_10	0.6387	1												Hyp_10	150.812	10.8913	1
Hyp_10	0.46838	1												Hyp_10	21.7857	2.86304	1
Hyp_10	5.48217	1												Hyp_10	65.3375	6.84593	1
Hyp_10	1.34127	1												Hyp_10	1.91363	0.114321	1
Hyp_10	3.22544	1												Hyp_10	164.194	17.7513	1
Hyp_10	0.17032	1												Hyp_10	3.92589	0.291478	1
Hyp_10	6.05701	1												Hyp_10	8.88049	0.788937	1
Hyp_10	0.31935	1												Hyp_10	8.48209	0.81033	1
Hyp_10	0.6387	1												Hyp_10	2.54165	0.153597	1
Hyp_10	0.76644	1												Hyp_10	5.4062	0.543801	1
Hyp_10	0.2129	1												Hyp_10	231.001	25.0079	1
Hyp_10	0.436445	1												Hyp_10	60.2626	6.18183	1
Hyp_10	9.26115	1												Hyp_10	8.96147	0.654414	1
Hyp_10	3.75768	1												Hyp_10	11.5415	0.889677	1
Hyp_10	0.691925	1												Hyp_10	2.58167	0.15407	1
Hyp_10	0.819665	1												Hyp_10	3.28589	0.495323	1
Hyp_10	0.23419	1												Hyp_10	53.0453	7.87791	1
Hyp_10	0.308705	1												Hyp_10	42.5788	5.57374	1
Hyp_10	4.37509	1												Hyp_10	10.0733	0.832441	1
Hyp_10	3.18285	1												Hyp_10	39.6457	5.02168	1
Hyp_10	0.93676	1												Hyp_10	5.99883	0.330571	1
Hyp_10	2.83157	1												Hyp_10	77.3168	10.3729	1
Hyp_10	0.457735	1												Hyp_10	17.0079	1.44187	1
Hyp_10	3.25737	1												Hyp_10	80.5665	6.9958	1
Hyp_10	1.35191	1												Hyp_10	103.234	14.5752	1
Hyp_10	3.36382	1												Hyp_10	5.42679	0.415229	1
Hyp_10	7.44085	1												Hyp_10	22.4274	2.11646	1
Hyp_10	0.457735	1												Hyp_10	80.5599	7.58904	1
Hyp_10	1.35191	1												Hyp_10	20.934	2.11597	1
Hyp_10	3.38511	1												Hyp_10	30.9266	2.48557	1
Hyp_10	1.28805	1												Hyp_10	4.59113	0.582773	1
Hyp_10	1.69256	1												Hyp_10	15.5717	1.34922	1
Hyp_10	0.372575	1												Hyp_10	83.1253	8.31711	1
Hyp_10	1.21353	1												Hyp_10	41.8705	3.3062	1
Hyp_10	3.84285	1												Hyp_10	52.9869	8.41086	1
Hyp_10	2.54415	1												Hyp_10	7.15378	0.845792	1
Hyp_10	3.55543	1												Hyp_10	56.4606	8.38596	1
Hyp_10	0.542895	1												Hyp_10	15.1844	0.988663	1
Hyp_10	3.92801	1												Hyp_10	186.211	28.5572	1
Hyp_10	1.28805	1												Hyp_10	3.88954	0.37467	1
Hyp_10	9.53792	1												Hyp_10	4.19907	0.850446	1
Hyp_10	0.308705	1												Hyp_10	14.1673	1.95384	1
Hyp_10	0.40451	1												Hyp_10	16.3071	2.44208	1
Hyp_10	1.00063	1												Hyp_10	16.7536	1.72624	1
Hyp_10	1.12837	1												Hyp_10	16.1196	1.56155	1
Hyp_10	1.07515	1												Hyp_10	1.97249	0.215351	1
Hyp_10	1.09644	1												Hyp_10	131.354	19.4696	1
Hyp_10	0.17032	1												Hyp_10	5.391	1.0032	1
Hyp_10	6.55732	1												Hyp_10	6.99557	0.732937	1
Hyp_10	0.51096	1												Hyp_10	17.7152	1.5881	1
Hyp_10	0.542895	1												Hyp_10	8.98711	1.55186	1
Hyp_10	1.37321	1												Hyp_10	33.7304	2.88623	1
Hyp_10	0.755795	1												Hyp_10	52.8321	7.76231	1
Hyp_10	2.06513	1												Hyp_10	30.0098	2.84787	1
Hyp_10	3.73639	1												Hyp_10	18.3781	2.48478	1
Hyp_10	1.62868	1												Hyp_10	423.866	63.9798	1
Hyp_10	1.57546	1												Hyp_10	38.1259	4.96197	1
Hyp_10	11.0176	1												Hyp_10	12.5499	2.23447	1
Hyp_10	2.10771	1												Hyp_10	7.63682	0.59823	1
Hyp_10	1.02192	1												Hyp_10	30.348	4.84652	1
Hyp_10	0.585475	1												Hyp_10	278.32	35.7657	1
Hyp_10	2.52286	1												Hyp_10	45.9868	6.39358	1
Hyp_10	8.07955	1												Hyp_10	25.4384	2.98964	1
Hyp_10	2.70383	1												Hyp_10	13.0649	1.77787	1
Hyp_10	1.43708	1												Hyp_10	1.7904	0.098909	1
Hyp_10	1.03256	1												Hyp_10	11.2258	1.0775	1
Hyp_10	0.159675	1												Hyp_10	4.70417	0.405402	1
Hyp_10	0.798375	1												Hyp_10	43.0725	6.82434	1
Hyp_10	0.44709	1												Hyp_10	25.7806	2.78053	1
Hyp_10	2.87415	1												Hyp_10	23.7795	3.3041	1
Hyp_10	1.44772	1												Hyp_10	7.17682	0.76202	1
Hyp_10	1.86288	1												Hyp_10	9.55737	0.802609	1
Hyp_10	0.6387	1												Hyp_10	204.163	25.5135	1
Hyp_10	0.691925	1												Hyp_10	27.4922	3.67388	1
Hyp_10	6.84474	1												Hyp_10	109.661	12.6949	1
Hyp_10	1.64997	1												Hyp_10	114.236	10.2117	1
Hyp_10	4.8967	1												Hyp_10	26.8641	4.29549	1
Hyp_10	6.03571	1												Hyp_10	7.70391	0.827649	1
Hyp_10	2.28868	1												Hyp_10	26.8921	3.62853	1
Hyp_10	0.585475	1												Hyp_10	2.89468	0.309102	1
Hyp_10	1.74578	1												Hyp_10	60.3627	7.09381	1
Hyp_10	0.244835	1												Hyp_10	28.2997	1.6415	2
Hyp_10	4.258	1												Hyp_10	6.75792	1.23005	2
Hyp_10	1.75642	2												Hyp_10	6.64007	0.475944	2
Hyp_10	0.55354	2												Hyp_10	49.2039	6.53716	2
Hyp_10	0.521605	2												Hyp_10	12.9245	1.68122	2
Hyp_10	3.6193	2												Hyp_10	1.76403	0.181643	2
Hyp_10	1.30933	2												Hyp_10	6.65438	0.446403	2
Hyp_10	0.159675	2												Hyp_10	50.004	8.33941	2
Hyp_10	0.564185	2												Hyp_10	19.3422	1.86763	2
Hyp_10	2.72512	2												Hyp_10	25.8735	2.73658	2
Hyp_10	1.2774	2												Hyp_10	2.55785	0.241718	2
Hyp_10	1.42643	2												Hyp_10	102.385	30.8285	2
Hyp_10	0.244835	2												Hyp_10	4.09926	0.263142	2
Hyp_10	6.44022	2												Hyp_10	59.9656	8.22794	2
Hyp_10	0.34064	2												Hyp_10	33.2923	6.24309	2
Hyp_10	2.74641	2												Hyp_10	11.8886	1.1382	2
Hyp_10	2.41642	2												Hyp_10	15.8751	1.86056	2
Hyp_10	0.798375	2												Hyp_10	75.5298	9.85847	2
Hyp_10	0.989985	2												Hyp_10	3.08591	0.281315	2
Hyp_10	3.17221	2												Hyp_10	215.892	34.8455	2
Hyp_10	0.25548	2												Hyp_10	23.7646	1.94762	2
Hyp_10	6.63183	2												Hyp_10	88.9153	11.2166	2
Hyp_10	1.3945	2												Hyp_10	104.715	18.9065	2
Hyp_10	3.48091	2												Hyp_10	14.5888	1.0097	2
Hyp_10	4.258	2												Hyp_10	7.03372	0.837858	2
Hyp_10	1.41579	2												Hyp_10	39.6313	3.06175	2
Hyp_10	0.55354	2												Hyp_10	11.1098	1.51498	2
Hyp_10	2.17158	2												Hyp_10	12.0271	0.779767	2
Hyp_10	0.819665	2												Hyp_10	5.15853	0.416007	2
Hyp_10	0.80902	2												Hyp_10	50.835	6.76374	2
Hyp_10	0.44709	2												Hyp_10	73.2454	14.5693	2
Hyp_10	2.41642	2												Hyp_10	102.421	22.2404	2
Hyp_10	3.32124	2												Hyp_10	1.69288	0.144427	2
Hyp_10	6.24862	2												Hyp_10	2.80223	0.319783	2
Hyp_10	0.14903	2												Hyp_10	9.59783	0.835431	2
Hyp_10	0.244835	2												Hyp_10	86.8321	15.4585	2
Hyp_10	0.70257	2												Hyp_10	22.1474	2.12386	2
Hyp_10	4.09832	2												Hyp_10	3.70402	0.352956	2
Hyp_10	1.42643	2												Hyp_10	10.9833	1.85899	2
Hyp_10	0.31935	2												Hyp_10	20.4076	2.26105	2
Hyp_10	0.777085	2												Hyp_10	23.6089	2.67205	2
Hyp_10	1.26676	2												Hyp_10	128.33	21.9195	2
Hyp_10	1.99062	2												Hyp_10	34.6688	2.69108	2
Hyp_10	4.99251	2												Hyp_10	2.82298	0.205783	2
Hyp_10	2.24609	2												Hyp_10	3.87164	0.448539	2
Hyp_10	0.27677	2												Hyp_10	1.92911	0.224689	2
Hyp_10	0.329995	2												Hyp_10	22.3722	3.90497	2
Hyp_10	0.17032	2												Hyp_10	14.2014	1.58979	2
Hyp_10	1.53288	2												Hyp_10	57.1338	12.2744	2
Hyp_10	0.947405	2												Hyp_10	9.12755	1.05556	2
Hyp_10	3.23608	2												Hyp_10	39.8162	4.47942	2
Hyp_10	0.6387	2												Hyp_10	2.90951	0.2159	2
Hyp_10	2.0332	2												Hyp_10	62.3574	10.4562	2
Hyp_10	0.266125	2												Hyp_10	11.8065	1.08064	2
Hyp_10	4.588	2												Hyp_10	45.6421	6.50022	2
Hyp_10	0.83031	2												Hyp_10	38.509	4.21494	2
Hyp_10	2.56544	2												Hyp_10	17.8829	1.55756	2
Hyp_10	2.38448	2												Hyp_10	48.5821	9.08383	2
Hyp_10	1.33062	2												Hyp_10	2.89691	0.580835	2
Hyp_10	3.09769	2												Hyp_10	18.0173	2.78978	2
Hyp_10	0.244835	2												Hyp_10	13.5988	1.77845	2
Hyp_10	1.10708	2												Hyp_10	23.5267	2.22774	2
Hyp_10	0.883535	2												Hyp_10	9.3057	1.45846	2
Hyp_10	1.45836	2												Hyp_10	69.2544	8.37713	2
Hyp_10	0.649345	2												Hyp_10	18.6716	2.19498	2
Hyp_10	3.48091	2												Hyp_10	4.70416	0.517433	2
Hyp_10	1.4903	2												Hyp_10	109.661	7.83099	2
Hyp_10	0.372575	2												Hyp_10	16.6332	2.19355	2
Hyp_10	4.06639	2												Hyp_10	5.23449	0.499336	2
Hyp_10	1.03256	2												Hyp_10	4.15541	0.473838	2
Hyp_10	0.40451	2												Hyp_10	18.2231	1.80516	2
Hyp_10	0.329995	2												Hyp_10	34.4918	4.67663	2
Hyp_10	1.45836	2												Hyp_10	144.832	20.9725	2
Hyp_10	1.90545	2												Hyp_10	2.67971	0.24062	2
Hyp_10	5.03508	2												Hyp_10	18.8266	3.24369	2
Hyp_10	0.27677	2												Hyp_10	63.9013	8.10141	2
Hyp_10	1.21353	2												Hyp_10	193.089	35.2906	2
Hyp_10	3.80027	2												Hyp_10	20.3569	2.70137	2
Hyp_10	6.32313	2												Hyp_10	6.00649	0.618967	2
Hyp_10	1.22418	2												Hyp_10	11.2292	1.11719	2
Hyp_10	0.44709	2												Hyp_10	11.4702	1.01883	2
Hyp_10	0.755795	2												Hyp_10	42.9184	5.91151	2
Hyp_10	0.926115	2												Hyp_10	25.6211	3.21411	2
Hyp_10	2.13964	2												Hyp_10	94.0198	20.4339	2
Hyp_10	1.47965	2												Hyp_10	2.16333	0.233677	2
Hyp_10	5.02444	2												Hyp_10	7.08928	0.607385	2
Hyp_10	0.2129	2												Hyp_10	9.21671	0.968765	2
Hyp_10	0.542895	2												Hyp_10	13.0872	1.22547	2
Hyp_10	0.670635	2												Hyp_10	12.1357	1.50335	2
Hyp_10	1.24547	2												Hyp_10	19.2275	2.66284	2
Hyp_10	0.819665	2												Hyp_10	45.5259	4.75346	2
Hyp_10	1.33062	2												Hyp_10	40.4194	5.03977	2
Hyp_10	2.42706	2												Hyp_10	63.1021	12.1806	2
Hyp_10	2.08642	2												Hyp_10	7.73606	0.822141	2
Hyp_10	3.88543	2												Hyp_10	14.3313	1.15254	2
Hyp_10	0.606765	2												Hyp_10	3.56655	0.25713	2
Hyp_10	1.1603	2												Hyp_10	35.6378	2.85408	2
Hyp_10	0.29806	2												Hyp_10	27.1119	2.04253	2
Hyp_10	2.89544	2												Hyp_10	8.43658	0.419028	2
Hyp_10	1.46901	2												Hyp_10	78.811	6.60084	2
Hyp_10	0.70257	2												Hyp_10	23.2795	1.47831	2
Hyp_10	4.24735	2												Hyp_10	2.3499	0.284092	2
Hyp_10	1.88417	2												Hyp_10	20.0455	2.1221	2
Hyp_10	0.23419	2												Hyp_10	9.56414	0.291279	2
Hyp_10	1.41579	2												Hyp_10	6.41154	0.558709	2
Hyp_10	0.61741	2												Hyp_10	2.85063	0.112352	2
Hyp_10	0.564185	2												Hyp_10	29.6724	2.69673	2
Hyp_10	0.23419	2												Hyp_10	14.8944	0.728557	2
Hyp_10	2.05449	2												Hyp_10	8.08812	0.456352	2
Hyp_10	1.0645	2												Hyp_10	16.1593	1.02777	2
Hyp_10	0.55354	2												Hyp_10	2.62388	0.206027	2
Hyp_10	1.08579	2												Hyp_10	14.5643	0.67715	2
Hyp_10	0.223545	2												Hyp_10	71.8989	5.76361	2
Hyp_10	0.93676	2												Hyp_10	301.557	51.6151	2
Hyp_10	3.42769	2												Hyp_10	31.6108	2.98882	2
Hyp_10	8.516	2												Hyp_10	4.4952	0.224796	2
Hyp_10	2.78899	2												Hyp_10	4.51691	0.594812	2
Hyp_10	0.34064	2												Hyp_10	21.4881	2.80041	2
Hyp_10	0.372575	2												Hyp_10	184.563	35.2997	2
Hyp_10	1.44772	2												Hyp_10	30.8897	2.12117	2
Hyp_10	7.47279	2												Hyp_10	17.1837	0.848631	2
Hyp_10	1.57546	2												Hyp_10	41.2381	3.37111	2
Hyp_10	1.11773	2												Hyp_10	2.64733	0.153048	2
Hyp_10	3.67252	2												Hyp_10	8.79075	1.11431	2
Hyp_10	0.266125	2												Hyp_10	116.019	15.4942	2
Hyp_10	0.74515	2												Hyp_10	23.4912	3.20948	2
Hyp_10	4.50284	2												Hyp_10	18.497	2.14899	2
Hyp_10	1.40514	2												Hyp_10	28.1972	4.6461	2
Hyp_10	1.09644	2												Hyp_10	14.5803	1.86473	2
Hyp_10	1.77771	2												Hyp_10	94.2723	10.9598	2
Hyp_10	1.44772	2												Hyp_10	1.82985	0.201938	2
Hyp_10	3.88543	2												Hyp_10	26.8922	2.08414	2
Hyp_10	0.159675	2												Hyp_10	4.16329	0.561318	2
Hyp_10	1.54353	2												Hyp_10	65.4691	7.66246	2
Hyp_10	0.34064	2												Hyp_10	10.7668	0.834607	2
Hyp_10	2.91673	2												Hyp_10	12.6611	1.53812	2
Hyp_10	0.734505	2												Hyp_10	7.4777	0.491341	2
Hyp_10	0.8516	2												Hyp_10	16.695	2.26244	2
Hyp_10	0.606765	2												Hyp_10	32.0976	4.55833	2
Hyp_10	1.03256	2												Hyp_10	185.887	45.8453	2
Hyp_10	1.78836	2												Hyp_10	2.17629	0.24593	2
Hyp_10	12.114	2												Hyp_10	104.512	12.377	2
Hyp_10	0.19161	2												Hyp_10	9.99232	1.16307	2
Hyp_10	3.91736	2												Hyp_10	8.9632	1.39149	2
Hyp_10	0.68128	2												Hyp_10	58.461	8.20363	2
Hyp_10	0.83031	2												Hyp_10	76.4219	10.6483	2
Hyp_10	3.12963	2												Hyp_10	4.46995	0.318029	2
Hyp_10	3.23608	2												Hyp_10	64.3734	6.20275	2
Hyp_10	0.351285	2												Hyp_10	27.3247	2.3894	2
Hyp_10	2.8635	2												Hyp_10	7.31444	1.34157	2
Hyp_10	1.56482	2												Hyp_10	87.4699	13.8421	2
[truncated: 1,751 more rows]

## Sheet: Fig1. h
Input data from analysis					Calculated in R
					Median of Area				Mean of three medians per CTD variant and its concentration
x	y				x	y			x	y	SD
Name	Area[µm2]	Measurement			Name	Area[µm2]	Measurement		Name	Area[µm2]	sd
S2A_10	0.53225	1			S2A_10	0.516282	1		S2A_10	0.725634	0.296169
S2A_10	0.308705	1			S2A_10	0.59612	2		S2A_2.5	0.528702	0.0784655
S2A_10	1.02192	1			S2A_10	1.0645	3		S2A_5	0.482573	0.204576
S2A_10	0.798375	1			S2A_2.5	0.61741	1		S5A_10	1.28982	0.201296
S2A_10	0.372575	1			S2A_2.5	0.46838	2		S5A_2.5	0.832084	0.152072
S2A_10	0.25548	1			S2A_2.5	0.500315	3		S5A_5	1.02192	0.324803
S2A_10	0.44709	1			S2A_5	0.44709	1		S7A_10	1.75288	1.32172
S2A_10	0.308705	1			S2A_5	0.29806	2		S7A_2.5	0.780633	0.368151
S2A_10	0.649345	1			S2A_5	0.70257	3		S7A_5	0.833858	0.342685
S2A_10	0.159675	1			S5A_10	1.17627	1		wt_10	1.52933	0.738224
S2A_10	0.287415	1			S5A_10	1.17095	2		wt_2.5	1.21176	0.442579
S2A_10	0.329995	1			S5A_10	1.52224	3		wt_5	1.2774	0.728308
S2A_10	1.77771	1			S5A_2.5	0.76644	1
S2A_10	0.2129	1			S5A_2.5	1.00595	2
S2A_10	0.2129	1			S5A_2.5	0.72386	3
S2A_10	0.223545	1			S5A_5	1.01127	1
S2A_10	0.883535	1			S5A_5	0.70257	2
S2A_10	0.159675	1			S5A_5	1.35191	3
S2A_10	0.23419	1			S7A_10	0.878212	1
S2A_10	0.14903	1			S7A_10	1.10708	2
S2A_10	0.29806	1			S7A_10	3.27334	3
S2A_10	1.14966	1			S7A_2.5	0.612088	1
S2A_10	0.27677	1			S7A_2.5	0.526927	2
S2A_10	0.223545	1			S7A_2.5	1.20288	3
S2A_10	0.862245	1			S7A_5	0.91547	1
S2A_10	0.6387	1			S7A_5	0.457735	2
S2A_10	0.223545	1			S7A_5	1.12837	3
S2A_10	2.26738	1			wt_10	1.30933	1
S2A_10	0.138385	1			wt_10	0.926115	2
S2A_10	0.19161	1			wt_10	2.35255	3
S2A_10	0.4258	1			wt_2.5	1.71385	1
S2A_10	2.46964	1			wt_2.5	0.878212	2
S2A_10	0.17032	1			wt_2.5	1.04321	3
S2A_10	0.68128	1			wt_5	1.10708	1
S2A_10	0.2129	1			wt_5	0.649345	2
S2A_10	0.372575	1			wt_5	2.07578	3
S2A_10	1.0645	1
S2A_10	0.68128	1
S2A_10	0.65999	1			10µM	_10
S2A_10	0.968695	1			5µM	_5
S2A_10	1.28805	1			2.5µM	_2.5
S2A_10	0.68128	1
S2A_10	0.34064	1
S2A_10	0.223545	1
S2A_10	0.138385	1
S2A_10	1.45836	1
S2A_10	0.223545	1
S2A_10	0.202255	1
S2A_10	0.308705	1
S2A_10	1.28805	1
S2A_10	0.93676	1
S2A_10	0.93676	1
S2A_10	0.202255	1
S2A_10	0.91547	1
S2A_10	0.734505	1
S2A_10	0.329995	1
S2A_10	1.02192	1
S2A_10	0.55354	1
S2A_10	1.42643	1
S2A_10	1.71385	1
S2A_10	0.159675	1
S2A_10	0.17032	1
S2A_10	0.17032	1
S2A_10	0.585475	1
S2A_10	0.415155	1
S2A_10	4.96057	1
S2A_10	0.61741	1
S2A_10	0.138385	1
S2A_10	0.17032	1
S2A_10	1.31998	1
S2A_10	0.40451	1
S2A_10	1.51159	1
S2A_10	0.649345	1
S2A_10	0.76644	1
S2A_10	0.23419	1
S2A_10	0.25548	1
S2A_10	1.62868	1
S2A_10	0.48967	1
S2A_10	0.46838	1
S2A_10	0.351285	1
S2A_10	0.628055	1
S2A_10	0.266125	1
S2A_10	0.223545	1
S2A_10	1.02192	1
S2A_10	1.05385	1
S2A_10	1.09644	1
S2A_10	0.329995	1
S2A_10	0.72386	1
S2A_10	0.180965	1
S2A_10	0.244835	1
S2A_10	0.691925	1
S2A_10	0.372575	1
S2A_10	1.21353	1
S2A_10	0.223545	1
S2A_10	0.436445	1
S2A_10	1.04321	1
S2A_10	0.840955	1
S2A_10	0.138385	1
S2A_10	0.25548	1
S2A_10	0.819665	1
S2A_10	0.74515	1
S2A_10	0.202255	1
S2A_10	1.12837	1
S2A_10	0.25548	1
S2A_10	0.65999	1
S2A_10	1.00063	1
S2A_10	0.138385	1
S2A_10	0.840955	1
S2A_10	0.777085	1
S2A_10	0.91547	1
S2A_10	0.947405	1
S2A_10	0.4258	1
S2A_10	0.83031	1
S2A_10	0.59612	1
S2A_10	1.50094	1
S2A_10	0.4258	1
S2A_10	0.138385	1
S2A_10	0.159675	1
S2A_10	0.51096	1
S2A_10	0.180965	1
S2A_10	1.45836	1
S2A_10	2.40577	1
S2A_10	0.23419	1
S2A_10	2.91673	1
S2A_10	0.65999	1
S2A_10	0.521605	1
S2A_10	0.17032	1
S2A_10	2.11836	1
S2A_10	0.4258	1
S2A_10	0.27677	1
S2A_10	0.40451	1
S2A_10	1.69256	1
S2A_10	0.14903	1
S2A_10	0.351285	1
S2A_10	0.223545	1
S2A_10	0.202255	1
S2A_10	1.83094	1
S2A_10	1.04321	1
S2A_10	0.53225	1
S2A_10	0.95805	1
S2A_10	0.55354	1
S2A_10	0.36193	1
S2A_10	0.926115	1
S2A_10	0.777085	1
S2A_10	0.415155	1
S2A_10	0.649345	1
S2A_10	0.19161	1
S2A_10	0.202255	1
S2A_10	0.80902	1
S2A_10	1.02192	1
S2A_10	1.71385	1
S2A_10	0.287415	1
S2A_10	0.19161	1
S2A_10	0.48967	1
S2A_10	0.25548	1
S2A_10	0.25548	1
S2A_10	0.287415	1
S2A_10	0.649345	1
S2A_10	0.2129	1
S2A_10	0.968695	1
S2A_10	0.25548	1
S2A_10	0.351285	1
S2A_10	1.45836	1
S2A_10	0.819665	1
S2A_10	0.138385	1
S2A_10	0.649345	1
S2A_10	0.27677	1
S2A_10	0.138385	1
S2A_10	1.38385	1
S2A_10	0.266125	1
S2A_10	0.14903	1
S2A_10	0.17032	1
S2A_10	0.55354	1
S2A_10	0.57483	1
S2A_10	2.20351	1
S2A_10	0.713215	1
S2A_10	0.287415	1
S2A_10	2.66125	1
S2A_10	0.31935	1
S2A_10	0.27677	1
S2A_10	0.393865	1
S2A_10	0.244835	1
S2A_10	1.99062	1
S2A_10	0.266125	1
S2A_10	0.46838	1
S2A_10	0.393865	1
S2A_10	1.60739	1
S2A_10	1.10708	1
S2A_10	0.29806	1
S2A_10	0.223545	1
S2A_10	0.23419	1
S2A_10	1.93739	1
S2A_10	0.479025	1
S2A_10	1.34127	1
S2A_10	0.840955	1
S2A_10	1.04321	1
S2A_10	0.40451	1
S2A_10	0.777085	1
S2A_10	0.138385	1
S2A_10	0.564185	1
S2A_10	1.85223	1
S2A_10	0.351285	1
S2A_10	0.29806	1
S2A_10	0.17032	1
S2A_10	0.159675	1
S2A_10	0.138385	1
S2A_10	0.53225	1
S2A_10	0.564185	1
S2A_10	2.65061	1
S2A_10	0.48967	1
S2A_10	0.393865	1
S2A_10	0.72386	1
S2A_10	0.479025	1
S2A_10	0.78773	1
S2A_10	0.31935	1
S2A_10	0.542895	1
S2A_10	0.31935	1
S2A_10	0.44709	1
S2A_10	1.68191	1
S2A_10	0.8516	1
S2A_10	0.31935	1
S2A_10	0.8516	1
S2A_10	1.11773	1
S2A_10	1.47965	1
S2A_10	0.14903	1
S2A_10	1.7032	1
S2A_10	0.46838	1
S2A_10	0.138385	1
S2A_10	0.17032	1
S2A_10	1.02192	1
S2A_10	1.62868	1
S2A_10	0.91547	1
S2A_10	0.372575	1
S2A_10	0.53225	1
S2A_10	0.542895	1
S2A_10	1.07515	1
S2A_10	0.34064	1
S2A_10	0.53225	1
S2A_10	1.00063	1
S2A_10	0.606765	1
S2A_10	0.180965	1
S2A_10	2.0332	1
S2A_10	1.30933	1
S2A_10	0.25548	1
S2A_10	1.41579	1
S2A_10	1.51159	1
S2A_10	0.564185	1
S2A_10	1.02192	1
S2A_10	0.734505	1
S2A_10	0.97934	1
S2A_10	0.138385	1
S2A_10	4.37509	1
S2A_10	1.35191	1
S2A_10	0.91547	1
S2A_10	0.17032	1
S2A_10	0.244835	1
S2A_10	0.14903	1
S2A_10	0.25548	1
S2A_10	0.8516	1
S2A_10	2.24609	1
S2A_10	0.500315	1
S2A_10	0.223545	1
S2A_10	0.329995	1
S2A_10	0.68128	1
S2A_10	3.29995	1
S2A_10	0.36193	1
S2A_10	0.34064	1
S2A_10	0.287415	1
S2A_10	0.372575	1
S2A_10	0.31935	1
S2A_10	1.30933	1
S2A_10	0.223545	1
S2A_10	1.68191	1
S2A_10	1.58611	1
S2A_10	0.46838	1
S2A_10	0.883535	1
S2A_10	1.35191	1
S2A_10	0.55354	1
S2A_10	1.51159	1
S2A_10	0.46838	1
S2A_10	0.34064	1
S2A_10	0.31935	1
S2A_10	1.18159	1
S2A_10	0.585475	1
S2A_10	1.00063	1
S2A_10	1.11773	1
S2A_10	0.351285	1
S2A_10	0.57483	1
S2A_10	3.06576	1
S2A_10	0.72386	1
S2A_10	0.798375	1
S2A_10	0.926115	1
S2A_10	2.05449	1
S2A_10	0.23419	1
S2A_10	0.329995	1
S2A_10	1.7032	1
S2A_10	1.78836	1
S2A_10	1.89481	1
S2A_10	2.6719	1
S2A_10	0.4258	1
S2A_10	0.202255	1
S2A_10	1.00063	1
S2A_10	0.159675	1
S2A_10	0.266125	1
S2A_10	1.37321	1
S2A_10	0.55354	1
S2A_10	0.14903	1
S2A_10	0.46838	1
S2A_10	1.96932	1
S2A_10	1.14966	1
S2A_10	0.34064	1
S2A_10	1.03256	1
S2A_10	1.26676	1
S2A_10	0.25548	1
S2A_10	0.308705	1
S2A_10	0.61741	1
S2A_10	1.04321	1
S2A_10	1.93739	1
S2A_10	1.85223	1
S2A_10	0.89418	1
S2A_10	0.542895	1
S2A_10	0.31935	1
S2A_10	0.27677	1
S2A_10	0.17032	1
S2A_10	0.87289	1
S2A_10	0.436445	1
S2A_10	1.97997	1
S2A_10	0.266125	1
S2A_10	0.80902	1
S2A_10	0.95805	1
S2A_10	0.734505	1
S2A_10	0.44709	1
S2A_10	0.223545	1
S2A_10	0.14903	1
S2A_10	0.59612	1
S2A_10	0.36193	1
S2A_10	0.14903	1
S2A_10	0.8516	1
S2A_10	0.989985	1
S2A_10	1.89481	1
S2A_10	0.436445	1
S2A_10	0.65999	1
S2A_10	0.8516	1
S2A_10	0.415155	1
S2A_10	0.308705	1
S2A_10	2.02255	1
S2A_10	0.80902	1
S2A_10	0.51096	1
S2A_10	0.202255	1
S2A_10	0.2129	1
S2A_10	0.436445	1
S2A_10	0.23419	1
S2A_10	0.244835	1
S2A_10	1.00063	1
S2A_10	1.04321	1
S2A_10	0.883535	1
S2A_10	0.393865	1
S2A_10	1.51159	1
S2A_10	0.27677	1
S2A_10	4.07704	1
S2A_10	0.777085	1
S2A_10	0.25548	1
S2A_10	1.63933	1
S2A_10	0.351285	1
S2A_10	0.926115	1
S2A_10	0.372575	1
S2A_10	0.25548	1
S2A_10	0.457735	1
S2A_10	0.48967	1
S2A_10	0.76644	1
S2A_10	0.44709	1
S2A_10	0.670635	1
S2A_10	0.266125	1
S2A_10	0.266125	1
S2A_10	0.29806	1
S2A_10	0.34064	1
S2A_10	0.287415	1
S2A_10	0.36193	1
S2A_10	0.68128	1
S2A_10	0.34064	1
S2A_10	0.89418	1
S2A_10	0.97934	1
S2A_10	2.06513	1
S2A_10	0.244835	1
S2A_10	0.628055	1
S2A_10	2.45899	1
S2A_10	0.436445	1
S2A_10	0.436445	1
S2A_10	0.862245	1
S2A_10	0.415155	1
S2A_10	0.51096	1
S2A_10	1.26676	1
S2A_10	0.4258	1
S2A_10	1.43708	1
S2A_10	0.500315	1
S2A_10	0.372575	1
S2A_10	0.223545	1
S2A_10	0.31935	1
S2A_10	0.670635	1
S2A_10	0.46838	1
S2A_10	0.393865	1
S2A_10	0.61741	1
S2A_10	0.36193	1
S2A_10	0.777085	1
S2A_10	1.28805	1
S2A_10	0.840955	1
S2A_10	0.223545	1
S2A_10	0.83031	1
S2A_10	0.6387	1
S2A_10	0.308705	1
S2A_10	1.52224	1
S2A_10	0.968695	1
S2A_10	0.968695	1
S2A_10	0.80902	1
S2A_10	0.17032	1
S2A_10	2.60803	1
S2A_10	1.45836	1
S2A_10	0.2129	1
S2A_10	0.329995	1
S2A_10	0.93676	1
S2A_10	0.308705	1
S2A_10	2.46964	1
S2A_10	0.223545	1
S2A_10	0.415155	1
S2A_10	0.53225	1
S2A_10	0.223545	1
S2A_10	0.138385	1
S2A_10	0.27677	1
S2A_10	0.500315	1
S2A_10	0.755795	1
S2A_10	1.77771	1
S2A_10	1.47965	1
S2A_10	0.883535	1
S2A_10	0.23419	1
S2A_10	1.35191	1
S2A_10	0.138385	1
S2A_10	0.329995	1
S2A_10	0.415155	1
S2A_10	1.02192	1
S2A_10	0.734505	1
S2A_10	0.521605	1
S2A_10	0.777085	1
S2A_10	0.308705	1
S2A_10	0.649345	1
S2A_10	0.223545	1
S2A_10	0.138385	1
S2A_10	0.436445	1
S2A_10	0.606765	1
S2A_10	0.25548	1
S2A_10	0.266125	1
S2A_10	0.76644	1
S2A_10	0.27677	1
S2A_10	0.6387	1
S2A_10	2.54415	1
S2A_10	0.17032	1
S2A_10	0.17032	1
S2A_10	0.27677	1
S2A_10	0.27677	1
S2A_10	0.19161	1
S2A_10	0.40451	1
S2A_10	0.17032	1
S2A_10	4.39639	1
S2A_10	0.97934	1
S2A_10	0.372575	1
S2A_10	0.436445	1
S2A_10	0.138385	1
S2A_10	0.27677	1
S2A_10	0.61741	1
S2A_10	0.83031	1
S2A_10	0.29806	1
S2A_10	1.29869	1
S2A_10	0.755795	1
S2A_10	0.372575	1
S2A_10	3.29995	1
S2A_10	0.372575	1
S2A_10	0.34064	1
S2A_10	0.862245	1
S2A_10	0.59612	1
S2A_10	1.11773	1
S2A_10	1.10708	1
S2A_10	0.798375	1
S2A_10	0.500315	1
S2A_10	0.947405	1
S2A_10	1.14966	1
S2A_10	1.14966	1
S2A_10	0.287415	1
S5A_10	0.25548	1
S5A_10	0.72386	1
S5A_10	0.70257	1
S5A_10	4.34316	1
S5A_10	0.31935	1
S5A_10	0.713215	1
S5A_10	0.72386	1
S5A_10	0.755795	1
S5A_10	4.40703	1
S5A_10	12.8804	1
S5A_10	1.47965	1
S5A_10	3.33189	1
S5A_10	0.78773	1
S5A_10	0.14903	1
S5A_10	0.48967	1
S5A_10	0.59612	1
S5A_10	2.85286	1
S5A_10	4.49219	1
S5A_10	1.17095	1
S5A_10	0.97934	1
S5A_10	2.37384	1
S5A_10	2.59738	1
S5A_10	0.40451	1
S5A_10	1.12837	1
S5A_10	0.25548	1
S5A_10	0.393865	1
S5A_10	2.81028	1
S5A_10	2.06513	1
S5A_10	1.28805	1
S5A_10	0.372575	1
S5A_10	6.16345	1
S5A_10	0.34064	1
S5A_10	0.34064	1
S5A_10	0.74515	1
S5A_10	1.12837	1
S5A_10	0.23419	1
S5A_10	1.04321	1
S5A_10	0.713215	1
S5A_10	0.70257	1
S5A_10	0.34064	1
S5A_10	0.72386	1
S5A_10	3.10834	1
S5A_10	1.82029	1
S5A_10	0.70257	1
S5A_10	1.05385	1
S5A_10	4.60928	1
S5A_10	1.2774	1
S5A_10	0.14903	1
S5A_10	2.92738	1
S5A_10	0.93676	1
S5A_10	8.80341	1
S5A_10	2.40577	1
S5A_10	0.61741	1
S5A_10	0.393865	1
S5A_10	0.6387	1
S5A_10	2.63996	1
S5A_10	1.1603	1
S5A_10	0.968695	1
S5A_10	3.39575	1
S5A_10	15.3182	1
S5A_10	1.2774	1
S5A_10	3.18285	1
S5A_10	0.65999	1
S5A_10	1.30933	1
S5A_10	0.14903	1
S5A_10	0.34064	1
S5A_10	0.38322	1
S5A_10	1.76707	1
S5A_10	0.862245	1
S5A_10	0.755795	1
S5A_10	1.95868	1
S5A_10	1.45836	1
S5A_10	1.03256	1
S5A_10	0.27677	1
S5A_10	0.29806	1
S5A_10	0.93676	1
S5A_10	1.04321	1
S5A_10	0.223545	1
S5A_10	0.159675	1
S5A_10	0.25548	1
S5A_10	0.8516	1
S5A_10	3.1935	1
S5A_10	0.40451	1
S5A_10	0.80902	1
S5A_10	2.4377	1
S5A_10	2.77834	1
S5A_10	1.74578	1
S5A_10	0.989985	1
S5A_10	5.50347	1
S5A_10	0.53225	1
S5A_10	2.13964	1
S5A_10	3.59801	1
S5A_10	2.58674	1
S5A_10	0.926115	1
S5A_10	3.02318	1
S5A_10	0.70257	1
S5A_10	0.2129	1
S5A_10	0.17032	1
S5A_10	4.39639	1
S5A_10	0.83031	1
S5A_10	0.840955	1
S5A_10	2.05449	1
S5A_10	1.82029	1
S5A_10	1.08579	1
S5A_10	1.05385	1
S5A_10	0.53225	1
S5A_10	1.72449	1
S5A_10	3.59801	1
S5A_10	0.628055	1
S5A_10	0.926115	1
S5A_10	8.15407	1
S5A_10	5.06702	1
S5A_10	0.798375	1
S5A_10	6.42958	1
S5A_10	3.53414	1
S5A_10	4.6838	1
S5A_10	0.223545	1
S5A_10	3.21479	1
S5A_10	1.0645	1
S5A_10	0.68128	1
S5A_10	2.6719	1
S5A_10	4.40703	1
S5A_10	1.67127	1
S5A_10	1.9161	1
S5A_10	6.85538	1
S5A_10	2.63996	1
S5A_10	2.21416	1
S5A_10	0.138385	1
S5A_10	3.12963	1
S5A_10	1.56482	1
S5A_10	3.95994	1
S5A_10	3.25737	1
S5A_10	0.83031	1
S5A_10	0.500315	1
S5A_10	0.713215	1
S5A_10	0.93676	1
S5A_10	1.71385	1
S5A_10	0.883535	1
S5A_10	0.17032	1
S5A_10	3.42769	1
S5A_10	3.43833	1
S5A_10	0.34064	1
S5A_10	5.45024	1
S5A_10	2.33126	1
S5A_10	2.56544	1
S5A_10	0.17032	1
S5A_10	2.57609	1
S5A_10	0.904825	1
S5A_10	0.351285	1
S5A_10	3.22544	1
S5A_10	0.80902	1
S5A_10	3.73639	1
S5A_10	7.76021	1
S5A_10	7.89859	1
S5A_10	0.23419	1
S5A_10	1.54353	1
S5A_10	1.61804	1
S5A_10	1.02192	1
S5A_10	1.84159	1
S5A_10	5.16282	1
S5A_10	1.61804	1
S5A_10	0.500315	1
S5A_10	0.691925	1
S5A_10	1.0645	1
S5A_10	0.202255	1
S5A_10	0.57483	1
S5A_10	2.05449	1
S5A_10	6.89796	1
S5A_10	0.80902	1
S5A_10	0.17032	1
S5A_10	0.564185	1
S5A_10	0.244835	1
S5A_10	0.48967	1
S5A_10	0.72386	1
S5A_10	1.68191	1
S5A_10	1.73514	1
S5A_10	0.606765	1
S5A_10	0.55354	1
S5A_10	1.75642	1
S5A_10	1.71385	1
S5A_10	0.83031	1
S5A_10	0.29806	1
S5A_10	0.6387	1
S5A_10	1.00063	1
S5A_10	0.27677	1
S5A_10	0.415155	1
S5A_10	4.53477	1
S5A_10	0.57483	1
S5A_10	0.25548	1
S5A_10	4.88605	1
S5A_10	0.308705	1
S5A_10	4.66251	1
S5A_10	2.4377	1
S5A_10	3.39575	1
S5A_10	8.19665	1
S5A_10	2.6719	1
S5A_10	1.35191	1
S5A_10	6.87667	1
S5A_10	1.14966	1
S5A_10	0.266125	1
S5A_10	1.08579	1
S5A_10	0.27677	1
S5A_10	1.23482	1
S5A_10	0.51096	1
S5A_10	1.04321	1
S5A_10	1.09644	1
S5A_10	1.93739	1
S5A_10	0.670635	1
S5A_10	1.31998	1
S5A_10	0.521605	1
S5A_10	0.670635	1
S5A_10	0.55354	1
S5A_10	0.80902	1
S5A_10	5.87604	1
S5A_10	0.40451	1
S5A_10	4.65186	1
S5A_10	4.74767	1
S5A_10	0.713215	1
S5A_10	1.1603	1
S5A_10	1.89481	1
S5A_10	1.21353	1
S5A_10	2.40577	1
S5A_10	2.70383	1
S5A_10	0.308705	1
S5A_10	0.968695	1
S5A_10	1.38385	1
S5A_10	0.223545	1
S5A_10	0.17032	1
S5A_10	1.55417	1
S5A_10	1.52224	1
S5A_10	0.649345	1
S5A_10	1.36256	1
S5A_10	4.60928	1
S5A_10	1.57546	1
S5A_10	0.415155	1
S5A_10	2.21416	1
S5A_10	3.84285	1
S5A_10	4.33251	1
S5A_10	1.12837	1
S5A_10	0.17032	1
S5A_10	1.76707	1
S5A_10	0.23419	1
S5A_10	0.947405	1
S5A_10	1.28805	1
S5A_10	2.19287	1
S5A_10	1.05385	1
S5A_10	0.734505	1
S5A_10	0.25548	1
S5A_10	0.44709	1
S5A_10	7.38763	1
S5A_10	0.436445	1
S5A_10	0.138385	1
S5A_10	1.2774	1
S5A_10	0.78773	1
S5A_10	3.36382	1
S5A_10	6.00378	1
S5A_10	0.17032	1
S5A_10	0.798375	1
S5A_10	13.2317	1
S5A_10	4.03446	1
S5A_10	1.26676	1
S5A_10	7.24925	1
S5A_10	0.29806	1
S5A_10	6.63183	1
S5A_10	0.564185	1
S5A_10	0.51096	1
S5A_10	0.926115	1
S5A_10	1.63933	1
S5A_10	0.947405	1
S5A_10	0.78773	1
S5A_10	6.04636	1
S5A_10	4.54542	1
S5A_10	0.40451	1
S5A_10	0.23419	1
S5A_10	2.44835	1
S5A_10	1.77771	1
S5A_10	8.48406	1
S5A_10	2.52286	1
S5A_10	0.91547	1
S5A_10	0.500315	1
S5A_10	0.44709	1
S5A_10	3.43833	1
S5A_10	4.17284	1
S5A_10	6.28055	1
S5A_10	2.41642	1
S5A_10	1.4903	1
S5A_10	0.65999	1
S5A_10	9.39954	1
S5A_10	1.14966	1
S5A_10	0.23419	1
S5A_10	0.713215	1
S5A_10	0.74515	1
S5A_10	2.69319	1
S5A_10	0.27677	1
S5A_10	1.04321	1
S5A_10	0.48967	1
S5A_10	1.21353	1
S5A_10	3.43833	1
S5A_10	0.95805	1
S5A_10	7.65376	1
S5A_10	0.521605	1
S5A_10	2.10771	1
S5A_10	0.2129	1
S5A_10	1.84159	1
S5A_10	1.02192	1
S5A_10	0.734505	1
S5A_10	0.23419	1
S5A_10	0.2129	1
S5A_10	3.81091	1
S5A_10	1.08579	1
S5A_10	0.61741	1
S5A_10	0.61741	1
S5A_10	0.91547	1
S5A_10	7.41957	1
S5A_10	3.75768	1
S5A_10	1.14966	1
S5A_10	2.00126	1
S5A_10	3.55543	1
S5A_10	1.47965	1
S5A_10	2.04384	1
S5A_10	2.0332	1
S5A_10	1.25611	1
S5A_10	1.62868	1
S5A_10	0.68128	1
S5A_10	0.691925	1
S5A_10	1.74578	1
S5A_10	0.734505	1
S5A_10	0.87289	1
S5A_10	1.09644	1
S5A_10	0.25548	1
S5A_10	0.61741	1
S5A_10	3.54479	1
S5A_10	2.78899	1
S5A_10	1.50094	1
S5A_10	3.62995	1
S5A_10	0.202255	1
S5A_10	1.71385	1
S5A_10	0.670635	1
S5A_10	0.713215	1
S5A_10	0.180965	1
S5A_10	0.649345	1
S5A_10	0.223545	1
S5A_10	0.734505	1
S5A_10	2.68254	1
S5A_10	1.62868	1
S5A_10	2.68254	1
S5A_10	4.09832	1
S5A_10	0.25548	1
S5A_10	0.372575	1
S5A_10	0.713215	1
S5A_10	0.351285	1
S5A_10	0.883535	1
S5A_10	1.9161	1
S5A_10	1.04321	1
S5A_10	1.34127	1
S5A_10	0.70257	1
S5A_10	0.351285	1
S5A_10	2.32061	1
S5A_10	0.691925	1
S5A_10	0.542895	1
S5A_10	0.777085	1
S5A_10	0.989985	1
S5A_10	1.76707	1
S5A_10	0.4258	1
S5A_10	6.11023	1
S5A_10	0.372575	1
S5A_10	1.41579	1
S5A_10	0.38322	1
S5A_10	0.989985	1
S5A_10	0.27677	1
S5A_10	1.01127	1
S5A_10	2.90609	1
S5A_10	0.31935	1
S5A_10	0.46838	1
S5A_10	2.40577	1
S5A_10	2.25674	1
S5A_10	0.68128	1
S5A_10	0.628055	1
S5A_10	0.755795	1
S5A_10	2.7677	1
S5A_10	0.223545	1
S5A_10	0.6387	1
S5A_10	2.02255	1
S5A_10	0.97934	1
S5A_10	3.04447	1
S5A_10	2.13964	1
S5A_10	0.2129	1
S5A_10	2.93802	1
S5A_10	3.28931	1
S5A_10	0.564185	1
S5A_10	0.180965	1
S5A_10	0.68128	1
S5A_10	6.80215	1
S5A_10	0.14903	1
S5A_10	0.628055	1
S5A_10	0.266125	1
S5A_10	0.61741	1
S5A_10	0.159675	1
S5A_10	0.521605	1
S5A_10	1.29869	1
S5A_10	0.2129	1
S5A_10	1.14966	1
S5A_10	1.2774	1
S5A_10	0.61741	1
S5A_10	0.713215	1
S5A_10	0.87289	1
S5A_10	0.23419	1
S5A_10	2.87415	1
S5A_10	1.71385	1
S5A_10	2.04384	1
S5A_10	0.436445	1
S5A_10	1.17095	1
S5A_10	1.47965	1
S5A_10	2.37384	1
S5A_10	4.19413	1
S5A_10	0.31935	1
S5A_10	3.27866	1
S5A_10	0.138385	1
S5A_10	5.12024	1
S5A_10	1.38385	1
S5A_10	1.21353	1
S5A_10	1.14966	1
S5A_10	1.94803	1
S5A_10	2.39513	1
S5A_10	1.09644	1
S5A_10	21.3113	1
S5A_10	0.670635	1
S5A_10	1.44772	1
S5A_10	3.28931	1
S5A_10	1.01127	1
S5A_10	1.96932	1
S5A_10	1.94803	1
S5A_10	0.80902	1
S5A_10	4.99251	1
S5A_10	9.72953	1
S5A_10	0.83031	1
S5A_10	3.5235	1
S5A_10	1.56482	1
S5A_10	1.86288	1
S5A_10	1.50094	1
S5A_10	1.42643	1
S5A_10	2.18222	1
S5A_10	1.13902	1
S5A_10	1.96932	1
S5A_10	12.3163	1
S5A_10	3.74704	1
S5A_10	0.51096	1
S5A_10	0.27677	1
S5A_10	0.628055	1
S5A_10	3.08705	1
S5A_10	2.09707	1
S5A_10	1.1603	1
S5A_10	1.54353	1
S5A_10	0.61741	1
S5A_10	0.78773	1
S5A_10	6.67441	1
S5A_10	0.78773	1
S5A_10	0.329995	1
S5A_10	2.10771	1
S5A_10	0.97934	1
S5A_10	1.92674	1
S5A_10	0.244835	1
S5A_10	0.436445	1
S5A_10	0.223545	1
S5A_10	1.35191	1
S5A_10	0.65999	1
S5A_10	1.72449	1
S5A_10	0.25548	1
S5A_10	2.28868	1
S5A_10	1.23482	1
S5A_10	0.6387	1
S5A_10	0.48967	1
S5A_10	1.45836	1
S5A_10	1.99062	1
S5A_10	4.99251	1
S5A_10	2.92738	1
S5A_10	5.17347	1
S5A_10	7.20667	1
S5A_10	0.521605	1
S5A_10	0.19161	1
S5A_10	0.521605	1
S5A_10	0.36193	1
S5A_10	1.28805	1
S5A_10	0.70257	1
S5A_10	0.287415	1
S5A_10	0.76644	1
S5A_10	0.989985	1
S5A_10	0.95805	1
S5A_10	0.36193	1
S5A_10	2.24609	1
S5A_10	2.45899	1
S5A_10	0.44709	1
S5A_10	1.3945	1
S5A_10	0.40451	1
S5A_10	0.46838	1
S5A_10	7.44085	1
S5A_10	0.947405	1
S5A_10	3.9493	1
S5A_10	1.67127	1
S5A_10	0.57483	1
S5A_10	0.2129	1
S5A_10	1.08579	1
S5A_10	2.40577	1
S5A_10	1.37321	1
S5A_10	0.138385	1
S5A_10	3.34253	1
S5A_10	23.898	1
S5A_10	0.23419	1
S5A_10	2.26738	1
S5A_10	4.42832	1
S5A_10	2.29932	1
S5A_10	1.30933	1
S5A_10	2.3419	1
S5A_10	0.287415	1
S5A_10	3.00189	1
S5A_10	1.46901	1
S5A_10	0.500315	1
S5A_10	0.93676	1
S5A_10	6.11023	1
S5A_10	0.223545	1
S5A_10	0.606765	1
S5A_10	0.34064	1
S5A_10	1.69256	1
S5A_10	0.46838	1
S5A_10	3.84285	1
S5A_10	1.41579	1
S5A_10	1.25611	1
S5A_10	1.02192	1
S5A_10	0.78773	1
S5A_10	0.798375	1
S5A_10	2.45899	1
S5A_10	0.78773	1
S5A_10	1.55417	1
S5A_10	0.65999	1
S5A_10	0.19161	1
S5A_10	2.07578	1
S5A_10	4.07704	1
S5A_10	0.798375	1
S5A_10	3.75768	1
S5A_10	0.564185	1
S5A_10	4.26865	1
S5A_10	0.27677	1
S5A_10	0.223545	1
S5A_10	8.79277	1
S5A_10	0.372575	1
S5A_10	7.49408	1
S5A_10	1.09644	1
S5A_10	0.51096	1
S5A_10	6.20603	1
S5A_10	0.968695	1
S5A_10	0.670635	1
S5A_10	0.564185	1
S5A_10	0.415155	1
S5A_10	1.13902	1
S5A_10	4.21542	1
S5A_10	2.53351	1
S5A_10	4.51348	1
S5A_10	1.28805	1
S5A_10	0.61741	1
S5A_10	11.6456	1
S5A_10	0.51096	1
S5A_10	1.02192	1
S5A_10	0.329995	1
S5A_10	0.138385	1
S5A_10	8.55858	1
S5A_10	4.20477	1
S5A_10	0.27677	1
S5A_10	0.415155	1
S5A_10	0.542895	1
S5A_10	1.22418	1
S5A_10	1.56482	1
S5A_10	1.68191	1
S5A_10	3.24673	1
S5A_10	0.223545	1
S5A_10	0.80902	1
S5A_10	1.44772	1
S5A_10	0.70257	1
S5A_10	0.542895	1
S5A_10	13.7427	1
S5A_10	0.57483	1
S5A_10	2.35255	1
S5A_10	0.83031	1
S5A_10	3.25737	1
S5A_10	1.94803	1
S5A_10	0.14903	1
S5A_10	2.65061	1
S5A_10	1.82029	1
S5A_10	1.18159	1
S5A_10	1.04321	1
S5A_10	0.266125	1
S5A_10	2.6719	1
S5A_10	0.329995	1
S5A_10	1.36256	1
S5A_10	1.43708	1
S5A_10	1.66062	1
S5A_10	6.12087	1
S5A_10	0.19161	1
S5A_10	0.862245	1
S5A_10	1.07515	1
S5A_10	1.21353	1
S5A_10	3.29995	1
S5A_10	0.372575	1
S5A_10	0.6387	1
S5A_10	1.60739	1
S5A_10	2.26738	1
S5A_10	0.83031	1
S5A_10	5.60991	1
S5A_10	0.287415	1
S5A_10	1.25611	1
S5A_10	8.60116	1
S5A_10	0.585475	1
S5A_10	2.62932	1
S5A_10	3.62995	1
S5A_10	0.19161	1
S5A_10	1.40514	1
S5A_10	0.14903	1
S5A_10	0.351285	1
S5A_10	2.04384	1
S5A_10	1.95868	1
S5A_10	5.99313	1
S5A_10	0.14903	1
S5A_10	7.67504	1
S5A_10	1.31998	1
S5A_10	0.17032	1
S5A_10	0.34064	1
S5A_10	2.129	1
S5A_10	0.46838	1
S5A_10	0.393865	1
S5A_10	0.521605	1
S5A_10	2.23545	1
S5A_10	1.07515	1
S5A_10	0.266125	1
S5A_10	2.78899	1
S5A_10	0.4258	1
S5A_10	0.755795	1
S5A_10	11.6776	1
S5A_10	0.72386	1
S5A_10	0.51096	1
S5A_10	0.968695	1
S5A_10	2.33126	1
S5A_10	0.393865	1
S5A_10	1.36256	1
S5A_10	2.27803	1
S5A_10	0.819665	1
S5A_10	4.85412	1
S5A_10	2.41642	1
S5A_10	0.713215	1
S5A_10	0.2129	1
S5A_10	1.36256	1
S5A_10	1.34127	1
S5A_10	0.53225	1
S5A_10	0.223545	1
S5A_10	4.4709	1
S5A_10	0.244835	1
S5A_10	4.19413	1
S5A_10	0.372575	1
S5A_10	0.89418	1
S5A_10	2.39513	1
S5A_10	1.37321	1
S5A_10	4.71573	1
S5A_10	0.59612	1
S5A_10	3.49156	1
S5A_10	0.51096	1
S5A_10	0.606765	1
S5A_10	0.87289	1
S5A_10	2.38448	1
S5A_10	2.10771	1
S5A_10	3.27866	1
S5A_10	1.00063	1
S5A_10	1.10708	1
S5A_10	2.59738	1
S5A_10	1.10708	1
S5A_10	0.51096	1
S5A_10	0.29806	1
S5A_10	3.84285	1
S5A_10	2.44835	1
S5A_10	1.21353	1
S5A_10	3.9493	1
S5A_10	5.6312	1
S5A_10	1.03256	1
S5A_10	2.24609	1
S5A_10	1.05385	1
S5A_10	1.95868	1
S5A_10	0.38322	1
S5A_10	2.23545	1
S5A_10	3.17221	1
S5A_10	3.45962	1
S5A_10	1.75642	1
S5A_10	0.138385	1
S5A_10	3.21479	1
S5A_10	1.3945	1
S5A_10	1.4903	1
S5A_10	1.07515	1
S5A_10	3.69381	1
S5A_10	1.41579	1
S5A_10	0.734505	1
S5A_10	0.777085	1
S5A_10	3.93865	1
S5A_10	2.38448	1
S5A_10	0.31935	1
S5A_10	0.223545	1
S5A_10	1.43708	1
S5A_10	1.31998	1
S5A_10	0.372575	1
S5A_10	0.436445	1
S5A_10	0.138385	1
S5A_10	0.14903	1
S5A_10	1.21353	1
S5A_10	0.968695	1
S5A_10	2.6719	1
S5A_10	2.13964	1
S5A_10	0.159675	1
S5A_10	2.6719	1
S5A_10	5.16282	1
S5A_10	0.287415	1
S5A_10	0.2129	1
S5A_10	4.02381	1
S5A_10	1.96932	1
S5A_10	0.17032	1
S5A_10	3.00189	1
S5A_10	0.266125	1
S5A_10	6.57861	1
S5A_10	3.47027	1
S5A_10	4.94993	1
S5A_10	2.32061	1
S5A_10	3.26802	1
S5A_10	4.71573	1
S5A_10	0.70257	1
S5A_10	0.4258	1
S5A_10	3.32124	1
S5A_10	0.29806	1
S5A_10	3.89607	1
S5A_10	0.89418	1
S5A_10	3.15092	1
S5A_10	0.393865	1
S5A_10	1.07515	1
S5A_10	5.89733	1
S5A_10	0.65999	1
S5A_10	4.86477	1
S5A_10	0.564185	1
S5A_10	3.72575	1
S5A_10	0.17032	1
S5A_10	5.2054	1
S5A_10	0.500315	1
S5A_10	6.00378	1
S5A_10	1.799	1
S5A_10	3.33189	1
S5A_10	4.23671	1
S5A_10	2.04384	1
S5A_10	0.83031	1
S5A_10	0.59612	1
S5A_10	5.27992	1
S5A_10	0.159675	1
S5A_10	2.02255	1
S5A_10	0.95805	1
S5A_10	0.46838	1
S5A_10	0.65999	1
S5A_10	3.10834	1
S5A_10	0.840955	1
S5A_10	3.9493	1
S5A_10	0.55354	1
S5A_10	1.95868	1
S5A_10	2.19287	1
S5A_10	3.00189	1
S5A_10	3.35317	1
S5A_10	8.8247	1
S5A_10	2.46964	1
S5A_10	6.69571	1
S5A_10	4.32187	1
S5A_10	0.351285	1
S5A_10	4.51348	1
S5A_10	1.68191	1
S5A_10	6.68506	1
S5A_10	0.97934	1
S5A_10	0.436445	1
S5A_10	0.713215	1
S5A_10	0.244835	1
S5A_10	7.31311	1
S5A_10	0.51096	1
S5A_10	2.4377	1
S5A_10	1.9161	1
S5A_10	0.36193	1
S5A_10	2.66125	1
S5A_10	0.27677	1
S5A_10	4.05574	1
S5A_10	1.50094	1
S5A_10	0.479025	1
S5A_10	8.516	1
S5A_10	2.57609	1
S5A_10	1.84159	1
S5A_10	6.67441	1
S5A_10	8.33503	1
S5A_10	1.73514	1
S5A_10	2.94867	1
S5A_10	1.28805	1
S5A_10	0.8516	1
S5A_10	0.34064	1
S5A_10	1.95868	1
S5A_10	1.51159	1
S5A_10	0.44709	1
S5A_10	2.19287	1
S5A_10	0.670635	1
S5A_10	1.80965	1
S5A_10	3.27866	1
S5A_10	0.904825	1
S5A_10	1.73514	1
S5A_10	3.99187	1
S5A_10	1.44772	1
S5A_10	0.23419	1
S5A_10	0.23419	1
S5A_10	0.59612	1
S5A_10	2.84221	1
S5A_10	3.98123	1
S5A_10	12.3376	1
S5A_10	0.87289	1
S5A_10	5.3225	1
S5A_10	1.53288	1
S5A_10	4.46026	1
S5A_10	0.521605	1
S5A_10	0.31935	1
S5A_10	0.14903	1
S5A_10	0.97934	1
S5A_10	1.18159	1
S5A_10	0.287415	1
S5A_10	0.53225	1
S5A_10	2.32061	1
S5A_10	3.24673	1
S5A_10	3.01254	1
S5A_10	2.2248	1
S5A_10	0.159675	1
S5A_10	3.92801	1
S5A_10	1.30933	1
S5A_10	0.38322	1
S5A_10	0.14903	1
S5A_10	0.74515	1
S5A_10	1.69256	1
S5A_10	2.15029	1
S5A_10	2.82092	1
S5A_10	0.180965	1
S5A_10	5.83346	1
S5A_10	0.521605	1
S5A_10	0.287415	1
S5A_10	0.80902	1
S5A_10	3.49156	1
S5A_10	4.85412	1
S5A_10	0.777085	1
S5A_10	5.42895	1
S5A_10	5.82282	1
S5A_10	2.05449	1
S5A_10	0.606765	1
S5A_10	6.91925	1
S5A_10	4.01316	1
S5A_10	0.34064	1
S5A_10	2.50157	1
S5A_10	2.129	1
S5A_10	4.31123	1
S5A_10	3.10834	1
S5A_10	3.69381	1
S5A_10	0.95805	1
S5A_10	2.25674	1
S5A_10	0.14903	1
S5A_10	0.97934	1
S5A_10	0.542895	1
S5A_10	0.819665	1
S5A_10	5.21605	1
S5A_10	0.59612	1
S5A_10	0.74515	1
S5A_10	1.18159	1
S5A_10	13.4021	1
S5A_10	0.97934	1
S5A_10	0.329995	1
S5A_10	2.66125	1
S5A_10	3.54479	1
S5A_10	1.17095	1
S5A_10	1.42643	1
S5A_10	1.17095	1
S5A_10	1.63933	1
S5A_10	0.223545	1
S5A_10	0.4258	1
S5A_10	1.54353	1
S5A_10	0.40451	1
S5A_10	0.457735	1
S5A_10	3.51285	1
S5A_10	3.54479	1
S5A_10	1.51159	1
S5A_10	0.4258	1
S5A_10	6.01443	1
S5A_10	3.17221	1
S5A_10	0.4258	1
S5A_10	0.72386	1
S5A_10	1.35191	1
S5A_10	0.78773	1
S5A_10	2.41642	1
S5A_10	0.17032	1
S5A_10	3.93865	1
S5A_10	2.11836	1
S5A_10	2.8635	1
S5A_10	0.95805	1
S5A_10	0.38322	1
S5A_10	0.2129	1
S5A_10	6.04636	1
S5A_10	2.06513	1
S5A_10	0.25548	1
S5A_10	1.62868	1
S5A_10	1.02192	1
S5A_10	0.19161	1
S5A_10	0.734505	1
S5A_10	7.93053	1
S5A_10	0.521605	1
S5A_10	1.50094	1
S5A_10	3.82156	1
S5A_10	0.926115	1
S5A_10	3.55543	1
S5A_10	6.14217	1
S5A_10	2.68254	1
S5A_10	0.44709	1
S5A_10	1.14966	1
S5A_10	0.266125	1
S5A_10	0.25548	1
S5A_10	1.57546	1
S5A_10	0.80902	1
S5A_10	0.521605	1
S5A_10	0.904825	1
S5A_10	3.76833	1
S5A_10	4.24735	1
S5A_10	1.7032	1
S5A_10	1.55417	1
S5A_10	1.42643	1
S5A_10	2.00126	1
S5A_10	6.20603	1
S5A_10	0.649345	1
S5A_10	0.76644	1
S5A_10	2.18222	1
S5A_10	0.97934	1
S5A_10	0.95805	1
S5A_10	0.138385	1
S5A_10	0.78773	1
S5A_10	7.67504	1
S5A_10	0.734505	1
S5A_10	1.26676	1
S5A_10	22.9932	1
S5A_10	2.0332	1
S5A_10	0.74515	1
S5A_10	0.606765	1
S5A_10	2.50157	1
S5A_10	1.83094	1
S5A_10	2.59738	1
S5A_10	1.24547	1
S5A_10	3.81091	1
S5A_10	3.32124	1
S5A_10	4.94993	1
S5A_10	6.9086	1
S5A_10	1.52224	1
S5A_10	1.93739	1
S5A_10	0.68128	1
S5A_10	1.56482	1
S5A_10	0.372575	1
S5A_10	3.95994	1
S5A_10	6.16345	1
S5A_10	1.10708	1
S5A_10	4.65186	1
S5A_10	0.51096	1
S5A_10	0.31935	1
S5A_10	0.926115	1
S5A_10	1.38385	1
S5A_10	0.55354	1
S7A_10	1.89481	1
S7A_10	0.51096	1
S7A_10	2.46964	1
S7A_10	2.58674	1
S7A_10	0.904825	1
S7A_10	0.862245	1
S7A_10	0.479025	1
S7A_10	0.34064	1
S7A_10	2.39513	1
S7A_10	1.18159	1
S7A_10	3.39575	1
S7A_10	0.628055	1
S7A_10	0.38322	1
S7A_10	2.49093	1
S7A_10	2.11836	1
S7A_10	0.40451	1
S7A_10	0.34064	1
S7A_10	0.138385	1
S7A_10	4.10897	1
S7A_10	0.691925	1
S7A_10	0.734505	1
S7A_10	1.53288	1
S7A_10	2.07578	1
S7A_10	0.8516	1
S7A_10	0.34064	1
S7A_10	0.23419	1
S7A_10	2.20351	1
S7A_10	3.44898	1
S7A_10	1.33062	1
S7A_10	0.17032	1
S7A_10	0.44709	1
S7A_10	0.14903	1
S7A_10	0.947405	1
S7A_10	3.50221	1
S7A_10	0.585475	1
S7A_10	0.500315	1
S7A_10	0.308705	1
S7A_10	1.68191	1
S7A_10	0.38322	1
S7A_10	0.57483	1
S7A_10	0.819665	1
S7A_10	0.585475	1
S7A_10	0.34064	1
S7A_10	1.04321	1
S7A_10	0.904825	1
S7A_10	0.95805	1
S7A_10	0.223545	1
S7A_10	0.61741	1
S7A_10	2.81028	1
S7A_10	1.96932	1
S7A_10	4.19413	1
S7A_10	0.840955	1
S7A_10	0.29806	1
S7A_10	0.351285	1
S7A_10	10.2724	1
S7A_10	1.66062	1
S7A_10	0.585475	1
S7A_10	1.84159	1
S7A_10	0.59612	1
S7A_10	1.26676	1
S7A_10	1.31998	1
S7A_10	0.840955	1
S7A_10	0.14903	1
S7A_10	0.542895	1
S7A_10	0.351285	1
S7A_10	1.33062	1
S7A_10	0.159675	1
S7A_10	0.968695	1
S7A_10	0.78773	1
S7A_10	2.10771	1
S7A_10	1.80965	1
S7A_10	1.83094	1
S7A_10	1.71385	1
S7A_10	0.89418	1
S7A_10	1.58611	1
S7A_10	1.14966	1
S7A_10	1.25611	1
S7A_10	2.61867	1
S7A_10	0.159675	1
S7A_10	1.74578	1
S7A_10	0.19161	1
S7A_10	3.17221	1
S7A_10	1.83094	1
S7A_10	0.14903	1
S7A_10	1.799	1
S7A_10	0.542895	1
S7A_10	0.287415	1
S7A_10	1.47965	1
S7A_10	0.44709	1
S7A_10	0.38322	1
S7A_10	1.87352	1
S7A_10	0.904825	1
S7A_10	0.819665	1
S7A_10	1.66062	1
S7A_10	0.521605	1
S7A_10	0.223545	1
S7A_10	1.09644	1
S7A_10	0.95805	1
S7A_10	0.521605	1
S7A_10	1.93739	1
S7A_10	0.46838	1
S7A_10	0.17032	1
S7A_10	0.628055	1
S7A_10	0.287415	1
S7A_10	0.31935	1
S7A_10	0.44709	1
S7A_10	0.31935	1
S7A_10	0.798375	1
S7A_10	0.947405	1
S7A_10	0.76644	1
S7A_10	0.17032	1
S7A_10	2.26738	1
S7A_10	1.14966	1
S7A_10	1.09644	1
S7A_10	2.06513	1
S7A_10	0.34064	1
S7A_10	0.223545	1
S7A_10	0.968695	1
S7A_10	1.25611	1
S7A_10	0.989985	1
S7A_10	0.59612	1
S7A_10	0.138385	1
S7A_10	0.691925	1
S7A_10	5.98249	1
S7A_10	0.44709	1
S7A_10	1.87352	1
S7A_10	3.53414	1
S7A_10	0.80902	1
S7A_10	0.17032	1
S7A_10	2.36319	1
S7A_10	0.564185	1
S7A_10	0.68128	1
S7A_10	0.46838	1
S7A_10	0.840955	1
S7A_10	2.53351	1
S7A_10	0.17032	1
S7A_10	2.26738	1
S7A_10	1.34127	1
S7A_10	0.83031	1
S7A_10	0.46838	1
S7A_10	0.83031	1
S7A_10	8.14343	1
S7A_10	0.159675	1
S7A_10	0.4258	1
S7A_10	0.8516	1
S7A_10	0.53225	1
S7A_10	0.393865	1
S7A_10	3.92801	1
S7A_10	2.8635	1
S7A_10	0.798375	1
S7A_10	2.69319	1
S7A_10	1.10708	1
S7A_10	1.30933	1
S7A_10	1.31998	1
S7A_10	0.70257	1
S7A_10	0.14903	1
S7A_10	0.34064	1
S7A_10	1.28805	1
S7A_10	0.87289	1
S7A_10	0.649345	1
S7A_10	2.65061	1
S7A_10	0.585475	1
S7A_10	0.87289	1
S7A_10	0.755795	1
S7A_10	3.93865	1
S7A_10	0.926115	1
S7A_10	1.44772	1
S7A_10	2.95931	1
S7A_10	0.393865	1
S7A_10	1.13902	1
S7A_10	0.46838	1
S7A_10	4.85412	1
S7A_10	1.53288	1
S7A_10	0.78773	1
S7A_10	0.34064	1
S7A_10	1.92674	1
S7A_10	0.351285	1
S7A_10	2.54415	1
S7A_10	0.202255	1
S7A_10	0.40451	1
S7A_10	0.542895	1
S7A_10	0.14903	1
S7A_10	0.65999	1
S7A_10	2.26738	1
S7A_10	0.883535	1
S7A_10	1.46901	1
S7A_10	1.02192	1
S7A_10	3.0764	1
S7A_10	0.70257	1
S7A_10	0.393865	1
S7A_10	0.457735	1
S7A_10	3.76833	1
S7A_10	1.29869	1
S7A_10	1.20288	1
S7A_10	1.11773	1
S7A_10	0.457735	1
S7A_10	0.48967	1
S7A_10	1.34127	1
S7A_10	1.36256	1
S7A_10	1.35191	1
S7A_10	1.0645	1
S7A_10	1.10708	1
S7A_10	2.25674	1
S7A_10	0.80902	1
S7A_10	3.60866	1
S7A_10	0.29806	1
S7A_10	3.38511	1
S7A_10	0.51096	1
S7A_10	2.2248	1
S7A_10	1.05385	1
S7A_10	0.393865	1
S7A_10	3.91736	1
S7A_10	0.244835	1
S7A_10	3.98123	1
S7A_10	1.99062	1
S7A_10	1.05385	1
S7A_10	0.59612	1
S7A_10	0.57483	1
S7A_10	1.64997	1
S7A_10	0.14903	1
S7A_10	2.84221	1
S7A_10	1.09644	1
S7A_10	3.67252	1
S7A_10	2.36319	1
S7A_10	1.67127	1
S7A_10	0.628055	1
S7A_10	2.79963	1
S7A_10	0.34064	1
S7A_10	2.88479	1
S7A_10	1.18159	1
S7A_10	2.70383	1
S7A_10	2.56544	1
S7A_10	2.63996	1
S7A_10	4.21542	1
S7A_10	0.31935	1
S7A_10	1.51159	1
S7A_10	2.10771	1
S7A_10	3.18285	1
S7A_10	2.04384	1
S7A_10	0.57483	1
S7A_10	0.968695	1
S7A_10	3.99187	1
S7A_10	0.57483	1
S7A_10	0.17032	1
S7A_10	8.186	1
S7A_10	0.138385	1
S7A_10	0.27677	1
S7A_10	1.00063	1
S7A_10	1.29869	1
S7A_10	0.17032	1
S7A_10	0.840955	1
S7A_10	4.99251	1
S7A_10	1.25611	1
S7A_10	1.53288	1
S7A_10	5.13089	1
S7A_10	0.55354	1
S7A_10	2.42706	1
S7A_10	0.819665	1
S7A_10	2.88479	1
S7A_10	1.21353	1
S7A_10	1.08579	1
S7A_10	0.479025	1
S7A_10	0.17032	1
S7A_10	0.29806	1
S7A_10	1.11773	1
S7A_10	5.19476	1
S7A_10	0.76644	1
S7A_10	0.308705	1
S7A_10	0.38322	1
S7A_10	1.17095	1
S7A_10	5.30121	1
S7A_10	0.27677	1
S7A_10	7.32376	1
S7A_10	0.287415	1
S7A_10	2.24609	1
S7A_10	2.44835	1
S7A_10	1.13902	1
S7A_10	0.564185	1
S7A_10	3.5235	1
S7A_10	0.83031	1
S7A_10	1.04321	1
S7A_10	1.19224	1
S7A_10	0.436445	1
S7A_10	8.37762	1
S7A_10	1.73514	1
S7A_10	0.38322	1
S7A_10	0.48967	1
S7A_10	0.393865	1
S7A_10	0.585475	1
S7A_10	0.55354	1
S7A_10	1.18159	1
S7A_10	2.70383	1
S7A_10	0.798375	1
S7A_10	6.96183	1
S7A_10	0.500315	1
S7A_10	0.55354	1
S7A_10	6.49345	1
S7A_10	0.223545	1
S7A_10	0.74515	1
S7A_10	1.11773	1
S7A_10	0.57483	1
S7A_10	2.66125	1
S7A_10	0.74515	1
S7A_10	0.23419	1
S7A_10	0.59612	1
S7A_10	1.04321	1
S7A_10	0.479025	1
S7A_10	0.34064	1
S7A_10	0.44709	1
S7A_10	1.43708	1
S7A_10	4.41768	1
S7A_10	0.308705	1
S7A_10	0.36193	1
S7A_10	4.64122	1
S7A_10	0.89418	1
S7A_10	0.68128	1
S7A_10	1.3945	1
S7A_10	0.76644	1
S7A_10	0.989985	1
S7A_10	0.947405	1
S7A_10	2.72512	1
S7A_10	5.89733	1
S7A_10	0.55354	1
S7A_10	1.23482	1
S7A_10	0.95805	1
S7A_10	0.691925	1
S7A_10	4.39639	1
S7A_10	4.71573	1
S7A_10	0.36193	1
S7A_10	0.34064	1
S7A_10	0.713215	1
S7A_10	0.415155	1
S7A_10	0.27677	1
S7A_10	0.14903	1
S7A_10	0.266125	1
S7A_10	0.31935	1
S7A_10	0.564185	1
S7A_10	3.67252	1
S7A_10	0.798375	1
S7A_10	1.35191	1
S7A_10	0.287415	1
S7A_10	1.10708	1
S7A_10	1.83094	1
S7A_10	2.27803	1
S7A_10	5.09896	1
S7A_10	0.61741	1
S7A_10	10.6024	1
S7A_10	0.46838	1
S7A_10	6.30184	1
S7A_10	7.01506	1
S7A_10	0.29806	1
S7A_10	0.798375	1
S7A_10	0.2129	1
S7A_10	1.13902	1
S7A_10	1.87352	1
S7A_10	1.18159	1
S7A_10	0.564185	1
S7A_10	0.670635	1
S7A_10	1.58611	1
S7A_10	1.36256	1
S7A_10	0.266125	1
S7A_10	1.73514	1
S7A_10	1.1603	1
S7A_10	1.17095	1
S7A_10	0.649345	1
S7A_10	0.17032	1
S7A_10	0.926115	1
S7A_10	0.777085	1
S7A_10	0.585475	1
S7A_10	3.36382	1
S7A_10	1.44772	1
S7A_10	1.54353	1
S7A_10	3.16156	1
S7A_10	0.34064	1
S7A_10	1.24547	1
S7A_10	0.542895	1
S7A_10	0.44709	1
S7A_10	0.25548	1
S7A_10	0.436445	1
S7A_10	0.44709	1
S7A_10	1.01127	1
S7A_10	0.83031	1
S7A_10	3.74704	1
S7A_10	0.202255	1
S7A_10	0.31935	1
S7A_10	0.19161	1
S7A_10	0.17032	1
S7A_10	0.883535	1
S7A_10	0.180965	1
S7A_10	0.415155	1
S7A_10	0.6387	1
S7A_10	1.7032	1
S7A_10	0.287415	1
S7A_10	1.35191	1
S7A_10	7.1215	1
S7A_10	1.54353	1
S7A_10	1.23482	1
S7A_10	0.74515	1
S7A_10	0.457735	1
S7A_10	1.23482	1
S7A_10	0.14903	1
S7A_10	3.48091	1
S7A_10	1.10708	1
S7A_10	3.44898	1
S7A_10	0.479025	1
S7A_10	0.57483	1
S7A_10	0.80902	1
S7A_10	0.308705	1
S7A_10	0.34064	1
S7A_10	2.46964	1
S7A_10	0.14903	1
S7A_10	0.14903	1
wt_10	0.819665	1
wt_10	1.08579	1
wt_10	8.86729	1
wt_10	0.691925	1
wt_10	2.08642	1
wt_10	0.542895	1
wt_10	4.01316	1
wt_10	1.05385	1
wt_10	4.0451	1
wt_10	0.59612	1
wt_10	2.77834	1
wt_10	4.54542	1
wt_10	2.78899	1
wt_10	2.13964	1
wt_10	0.51096	1
wt_10	20.0552	1
wt_10	0.44709	1
wt_10	0.70257	1
wt_10	0.57483	1
wt_10	1.60739	1
wt_10	0.17032	1
wt_10	14.5198	1
wt_10	5.15218	1
wt_10	0.883535	1
wt_10	1.66062	1
wt_10	0.138385	1
wt_10	2.32061	1
wt_10	1.34127	1
wt_10	1.0645	1
wt_10	1.87352	1
wt_10	1.60739	1
wt_10	0.329995	1
wt_10	1.61804	1
wt_10	7.86665	1
wt_10	4.71573	1
wt_10	2.58674	1
wt_10	1.22418	1
wt_10	1.34127	1
wt_10	5.81217	1
wt_10	0.862245	1
wt_10	1.80965	1
wt_10	6.06765	1
wt_10	4.30058	1
wt_10	2.60803	1
wt_10	4.19413	1
wt_10	0.34064	1
wt_10	1.14966	1
wt_10	0.223545	1
wt_10	1.7032	1
wt_10	0.287415	1
wt_10	3.34253	1
wt_10	3.18285	1
wt_10	0.287415	1
wt_10	0.27677	1
wt_10	4.588	1
wt_10	3.21479	1
wt_10	1.57546	1
wt_10	3.11898	1
wt_10	0.17032	1
wt_10	2.2248	1
wt_10	0.27677	1
wt_10	1.08579	1
wt_10	0.17032	1
wt_10	0.904825	1
wt_10	0.53225	1
wt_10	0.61741	1
wt_10	0.31935	1
wt_10	2.83157	1
wt_10	0.48967	1
wt_10	9.68695	1
wt_10	1.47965	1
wt_10	0.55354	1
wt_10	2.77834	1
wt_10	0.159675	1
wt_10	2.42706	1
wt_10	0.287415	1
wt_10	0.266125	1
wt_10	3.66188	1
wt_10	1.77771	1
wt_10	0.19161	1
wt_10	4.61993	1
wt_10	0.223545	1
wt_10	0.734505	1
wt_10	0.31935	1
wt_10	0.968695	1
wt_10	0.968695	1
wt_10	0.500315	1
wt_10	1.26676	1
wt_10	2.50157	1
wt_10	0.76644	1
wt_10	1.68191	1
wt_10	0.48967	1
wt_10	0.78773	1
wt_10	0.46838	1
wt_10	1.38385	1
wt_10	0.308705	1
wt_10	4.26865	1
wt_10	2.21416	1
wt_10	0.31935	1
wt_10	0.457735	1
wt_10	4.77961	1
wt_10	6.65313	1
wt_10	0.287415	1
wt_10	4.97121	1
wt_10	1.58611	1
wt_10	0.23419	1
wt_10	0.436445	1
wt_10	0.36193	1
wt_10	0.819665	1
wt_10	0.97934	1
wt_10	4.00252	1
wt_10	0.23419	1
wt_10	1.01127	1
wt_10	0.57483	1
wt_10	1.23482	1
wt_10	0.97934	1
wt_10	0.436445	1
wt_10	0.713215	1
wt_10	2.83157	1
wt_10	0.14903	1
wt_10	2.57609	1
wt_10	0.17032	1
wt_10	1.78836	1
wt_10	0.61741	1
wt_10	0.61741	1
wt_10	0.670635	1
wt_10	2.4377	1
wt_10	3.17221	1
wt_10	3.95994	1
wt_10	0.521605	1
wt_10	0.53225	1
wt_10	8.56922	1
[truncated: 7,079 more rows]

## Sheet: Fig1.i
Input data from analysis					Calculated in R
					Median of Area				Mean of three medians per CTD variant and its concentration
x	y				x	y			x	y	SD
Name	Area[µm2]	Measurement			Name	Area[µm2]	Measurement		Name	Area[µm2]	sd
T4G_10	0.72386	1			T4G_10	0.516282	1		T4G_10	0.576604	0.12822
T4G_10	0.138385	1			T4G_10	0.48967	2		T4G_2.5	0.287415	0.497817
T4G_10	0.48967	1			T4G_10	0.72386	3		T4G_5	0.152578	0.264273
T4G_10	0.55354	1			T4G_2.5	0.862245	1		wt_10	1.55949	0.393973
T4G_10	0.542895	1			T4G_2.5	0	2		wt_2.5	0.384994	0.431626
T4G_10	0.798375	1			T4G_2.5	0	3		wt_5	1.30046	0.472605
T4G_10	0.34064	1			T4G_5	0.457735	1
T4G_10	1.92674	1			T4G_5	0	2
T4G_10	1.13902	1			T4G_5	0	3
T4G_10	0.606765	1			wt_10	1.94803	1
T4G_10	0.691925	1			wt_10	1.1603	2
T4G_10	0.70257	1			wt_10	1.57014	3
T4G_10	0.479025	1			wt_2.5	0.8516	1
T4G_10	0.457735	1			wt_2.5	0.303382	2
T4G_10	2.92738	1			wt_2.5	0	3
T4G_10	1.30933	1			wt_5	1.84159	1
T4G_10	0.17032	1			wt_5	1.09111	2
T4G_10	0.777085	1			wt_5	0.968695	3
T4G_10	0.17032	1
T4G_10	0.415155	1
T4G_10	0.19161	1			10µM	_10
T4G_10	1.87352	1			5µM	_5
T4G_10	4.36445	1			2.5µM	_2.5
T4G_10	2.35255	1
T4G_10	0.14903	1
T4G_10	0.36193	1
T4G_10	0.25548	1
T4G_10	0.500315	1
T4G_10	1.05385	1
T4G_10	1.13902	1
T4G_10	0.65999	1
T4G_10	2.41642	1
T4G_10	0.521605	1
T4G_10	0.23419	1
T4G_10	0.649345	1
T4G_10	1.46901	1
T4G_10	0.17032	1
T4G_10	1.35191	1
T4G_10	0.74515	1
T4G_10	0.31935	1
T4G_10	0.308705	1
T4G_10	2.04384	1
T4G_10	0.27677	1
T4G_10	0.36193	1
T4G_10	0.415155	1
T4G_10	0.31935	1
T4G_10	1.99062	1
T4G_10	3.41704	1
T4G_10	0.2129	1
T4G_10	0.55354	1
T4G_10	2.04384	1
T4G_10	0.4258	1
T4G_10	1.19224	1
T4G_10	0.23419	1
T4G_10	0.4258	1
T4G_10	0.19161	1
T4G_10	0.202255	1
T4G_10	1.37321	1
T4G_10	1.00063	1
T4G_10	0.223545	1
T4G_10	0.223545	1
T4G_10	0.138385	1
T4G_10	0.308705	1
T4G_10	0.44709	1
T4G_10	0.159675	1
T4G_10	0.44709	1
T4G_10	2.17158	1
T4G_10	0.34064	1
T4G_10	1.60739	1
T4G_10	1.25611	1
T4G_10	0.68128	1
T4G_10	0.53225	1
T4G_10	0.89418	1
T4G_10	0.48967	1
T4G_10	0.4258	1
T4G_10	2.63996	1
T4G_10	1.01127	1
T4G_10	0.2129	1
T4G_10	0.34064	1
T4G_10	0.27677	1
T4G_10	0.44709	1
T4G_10	0.51096	1
T4G_10	0.17032	1
T4G_10	0.46838	1
T4G_10	0.329995	1
T4G_10	3.17221	1
T4G_10	0.777085	1
T4G_10	0.97934	1
T4G_10	1.35191	1
T4G_10	2.07578	1
T4G_10	0.244835	1
T4G_10	0.19161	1
T4G_10	1.53288	1
T4G_10	3.38511	1
T4G_10	0.31935	1
T4G_10	0.287415	1
T4G_10	0.372575	1
T4G_10	0.244835	1
T4G_10	0.40451	1
T4G_10	0.713215	1
T4G_10	2.56544	1
T4G_10	0.38322	1
T4G_10	1.51159	1
T4G_10	0.27677	1
T4G_10	0.819665	1
T4G_10	3.43833	1
T4G_10	0.436445	1
T4G_10	1.02192	1
T4G_10	2.3419	1
T4G_10	1.07515	1
T4G_10	0.17032	1
T4G_10	1.14966	1
T4G_10	0.713215	1
T4G_10	1.02192	1
T4G_10	0.48967	1
T4G_10	1.59675	1
T4G_10	1.11773	1
T4G_10	0.479025	1
T4G_10	1.799	1
T4G_10	0.44709	1
T4G_10	0.734505	1
T4G_10	0.713215	1
T4G_10	0.31935	1
T4G_10	0.31935	1
T4G_10	0.202255	1
T4G_10	0.6387	1
T4G_10	0.202255	1
T4G_10	0.351285	1
T4G_10	0.372575	1
T4G_10	0.57483	1
T4G_10	0.34064	1
T4G_10	0.55354	1
T4G_10	0.798375	1
T4G_10	0.436445	1
T4G_10	0.2129	1
T4G_10	0.27677	1
T4G_10	2.85286	1
T4G_10	0.25548	1
T4G_10	0.777085	1
T4G_10	0.329995	1
T4G_10	0.138385	1
T4G_10	0.223545	1
T4G_10	0.457735	1
T4G_10	0.329995	1
T4G_10	2.11836	1
T4G_10	2.11836	1
T4G_10	0.308705	1
T4G_10	0.93676	1
T4G_10	0.40451	1
T4G_10	1.57546	1
T4G_10	0.36193	1
T4G_10	0.2129	1
T4G_10	1.45836	1
T4G_10	0.83031	1
T4G_10	0.947405	1
T4G_10	0.628055	1
T4G_10	1.14966	1
T4G_10	0.819665	1
T4G_10	1.1603	1
T4G_10	1.36256	1
T4G_10	0.713215	1
T4G_10	0.670635	1
T4G_10	0.223545	1
T4G_10	0.670635	1
T4G_10	0.606765	1
T4G_10	4.26865	1
T4G_10	0.27677	1
T4G_10	0.372575	1
T4G_10	0.2129	1
T4G_10	0.57483	1
T4G_10	0.34064	1
T4G_10	0.457735	1
T4G_10	0.55354	1
T4G_10	0.266125	1
T4G_10	0.393865	1
T4G_10	0.287415	1
wt_10	0.61741	1
wt_10	2.01191	1
wt_10	0.80902	1
wt_10	0.23419	1
wt_10	0.57483	1
wt_10	0.329995	1
wt_10	1.60739	1
wt_10	1.17095	1
wt_10	0.80902	1
wt_10	1.35191	1
wt_10	1.25611	1
wt_10	17.692	1
wt_10	4.6838	1
wt_10	0.329995	1
wt_10	0.65999	1
wt_10	0.798375	1
wt_10	3.90672	1
wt_10	4.41768	1
wt_10	11.0176	1
wt_10	1.60739	1
wt_10	0.606765	1
wt_10	0.883535	1
wt_10	1.34127	1
wt_10	1.26676	1
wt_10	3.85349	1
wt_10	0.61741	1
wt_10	0.55354	1
wt_10	0.266125	1
wt_10	1.64997	1
wt_10	4.11961	1
wt_10	0.34064	1
wt_10	0.74515	1
wt_10	0.926115	1
wt_10	0.40451	1
wt_10	4.46026	1
wt_10	4.06639	1
wt_10	0.70257	1
wt_10	4.05574	1
wt_10	1.07515	1
wt_10	0.48967	1
wt_10	2.68254	1
wt_10	3.32124	1
wt_10	8.85664	1
wt_10	7.08957	1
wt_10	3.16156	1
wt_10	5.2054	1
wt_10	0.97934	1
wt_10	1.42643	1
wt_10	0.479025	1
wt_10	4.28993	1
wt_10	0.34064	1
wt_10	2.87415	1
wt_10	5.08831	1
wt_10	0.6387	1
wt_10	0.55354	1
wt_10	1.40514	1
wt_10	6.86602	1
wt_10	16.5956	1
wt_10	0.97934	1
wt_10	0.53225	1
wt_10	1.08579	1
wt_10	2.72512	1
wt_10	0.883535	1
wt_10	8.15407	1
wt_10	0.91547	1
wt_10	0.17032	1
wt_10	2.83157	1
wt_10	1.26676	1
wt_10	3.69381	1
wt_10	6.61055	1
wt_10	10.9643	1
wt_10	1.0645	1
wt_10	1.00063	1
wt_10	1.85223	1
wt_10	4.93928	1
wt_10	0.649345	1
wt_10	4.77961	1
wt_10	8.06891	1
wt_10	5.38637	1
wt_10	7.48344	1
wt_10	2.28868	1
wt_10	0.93676	1
wt_10	4.57735	1
wt_10	5.15218	1
wt_10	3.6193	1
wt_10	1.29869	1
wt_10	2.73576	1
wt_10	5.14154	1
wt_10	0.926115	1
wt_10	2.06513	1
wt_10	2.57609	1
wt_10	1.34127	1
wt_10	5.38637	1
wt_10	0.72386	1
wt_10	5.91862	1
wt_10	0.59612	1
wt_10	0.19161	1
wt_10	4.74767	1
wt_10	0.25548	1
wt_10	4.33251	1
wt_10	8.78213	1
wt_10	0.23419	1
wt_10	13.4233	1
wt_10	1.57546	1
wt_10	0.27677	1
wt_10	4.91799	1
wt_10	11.6456	1
wt_10	1.03256	1
wt_10	2.45899	1
wt_10	3.5235	1
wt_10	3.56608	1
wt_10	0.436445	1
wt_10	1.0645	1
wt_10	0.138385	1
wt_10	3.68317	1
wt_10	5.12024	1
wt_10	5.75894	1
wt_10	0.89418	1
wt_10	6.73829	1
wt_10	0.436445	1
wt_10	5.43959	1
wt_10	14.7007	1
wt_10	3.75768	1
wt_10	6.51474	1
wt_10	2.68254	1
wt_10	0.479025	1
wt_10	0.713215	1
wt_10	3.80027	1
wt_10	18.0646	1
wt_10	5.8441	1
wt_10	3.14027	1
wt_10	1.19224	1
wt_10	9.69759	1
wt_10	0.393865	1
wt_10	4.11961	1
wt_10	8.02633	1
wt_10	14.6795	1
wt_10	0.34064	1
wt_10	5.79088	1
wt_10	0.55354	1
wt_10	5.16282	1
wt_10	15.7333	1
wt_10	8.96309	1
wt_10	0.25548	1
wt_10	4.4709	1
wt_10	3.03383	1
wt_10	0.4258	1
wt_10	2.53351	1
wt_10	0.25548	1
wt_10	11.454	1
wt_10	17.8836	1
wt_10	1.1603	1
wt_10	1.72449	1
wt_10	5.36508	1
wt_10	8.89922	1
wt_10	1.64997	1
wt_10	2.96996	1
wt_10	5.03508	1
wt_10	0.819665	1
wt_10	9.47405	1
wt_10	2.87415	1
wt_10	0.4258	1
wt_10	5.09896	1
wt_10	3.0764	1
wt_10	0.93676	1
wt_10	9.13341	1
wt_10	0.244835	1
wt_10	4.83283	1
wt_10	8.0902	1
wt_10	8.15407	1
wt_10	0.329995	1
wt_10	0.138385	1
wt_10	5.38637	1
wt_10	0.78773	1
wt_10	5.93991	1
wt_10	0.48967	1
wt_10	1.08579	1
wt_10	1.12837	1
wt_10	1.25611	1
wt_10	1.66062	1
wt_10	1.53288	1
wt_10	0.17032	1
wt_10	8.97373	1
wt_10	16.8617	1
wt_10	2.08642	1
wt_10	5.34379	1
wt_10	8.14343	1
wt_10	1.12837	1
wt_10	5.69508	1
wt_10	0.70257	1
wt_10	3.92801	1
wt_10	1.25611	1
wt_10	0.61741	1
wt_10	0.51096	1
wt_10	10.0915	1
wt_10	1.71385	1
wt_10	4.26865	1
wt_10	3.00189	1
wt_10	0.97934	1
wt_10	9.08019	1
wt_10	0.31935	1
wt_10	4.64122	1
wt_10	1.02192	1
wt_10	7.5473	1
wt_10	3.78962	1
wt_10	0.202255	1
wt_10	0.521605	1
wt_10	5.26928	1
wt_10	1.38385	1
wt_10	1.3945	1
wt_10	6.35506	1
wt_10	1.04321	1
wt_10	0.138385	1
wt_10	1.12837	1
wt_10	0.2129	1
wt_10	1.12837	1
wt_10	0.36193	1
wt_10	0.27677	1
wt_10	13.3488	1
wt_10	11.2943	1
wt_10	5.42895	1
wt_10	1.61804	1
wt_10	4.61993	1
wt_10	0.38322	1
wt_10	0.61741	1
wt_10	1.13902	1
wt_10	0.628055	1
wt_10	0.36193	1
wt_10	4.19413	1
wt_10	1.67127	1
wt_10	1.96932	1
wt_10	0.14903	1
wt_10	3.02318	1
wt_10	4.03446	1
wt_10	1.37321	1
wt_10	2.91673	1
wt_10	1.24547	1
wt_10	3.12963	1
wt_10	4.03446	1
wt_10	0.93676	1
wt_10	9.43147	1
wt_10	6.2699	1
wt_10	4.97121	1
wt_10	0.25548	1
wt_10	7.36634	1
wt_10	0.78773	1
wt_10	1.54353	1
wt_10	0.14903	1
wt_10	0.8516	1
wt_10	0.266125	1
wt_10	1.19224	1
wt_10	0.947405	1
wt_10	1.25611	1
wt_10	2.19287	1
wt_10	0.308705	1
wt_10	2.53351	1
wt_10	0.93676	1
wt_10	5.91862	1
wt_10	1.0645	1
wt_10	2.02255	1
wt_10	2.07578	1
wt_10	1.74578	1
wt_10	1.54353	1
wt_10	6.78087	1
wt_10	6.75957	1
wt_10	14.6688	1
wt_10	0.34064	1
wt_10	3.24673	1
wt_10	3.16156	1
wt_10	7.29183	1
wt_10	0.70257	1
wt_10	10.1553	1
wt_10	3.97058	1
wt_10	1.66062	1
wt_10	2.52286	1
wt_10	1.85223	1
wt_10	1.05385	1
wt_10	0.691925	1
wt_10	6.44022	1
wt_10	3.82156	1
wt_10	0.606765	1
wt_10	0.27677	1
wt_10	0.59612	1
wt_10	2.78899	1
wt_10	2.52286	1
wt_10	2.48028	1
wt_10	1.35191	1
wt_10	9.29308	1
wt_10	1.45836	1
wt_10	1.34127	1
wt_10	4.77961	1
wt_10	20.3	1
wt_10	0.329995	1
wt_10	4.99251	1
wt_10	0.48967	1
wt_10	1.23482	1
wt_10	0.2129	1
wt_10	0.436445	1
wt_10	0.17032	1
wt_10	1.36256	1
wt_10	0.14903	1
wt_10	0.61741	1
wt_10	20.4597	1
wt_10	9.5805	1
wt_10	2.42706	1
wt_10	0.29806	1
wt_10	3.7151	1
wt_10	1.38385	1
wt_10	6.14217	1
wt_10	1.02192	1
wt_10	0.57483	1
wt_10	3.77897	1
wt_10	0.14903	1
wt_10	3.15092	1
wt_10	11.4008	1
wt_10	7.31311	1
wt_10	0.55354	1
wt_10	12.5185	1
wt_10	2.78899	1
wt_10	1.67127	1
wt_10	0.968695	1
wt_10	0.19161	1
wt_10	2.79963	1
wt_10	0.51096	1
wt_10	3.68317	1
wt_10	7.32376	1
wt_10	8.02633	1
wt_10	0.31935	1
wt_10	1.94803	1
wt_10	0.883535	1
wt_10	12.4866	1
wt_10	1.23482	1
wt_10	14.8498	1
wt_10	4.54542	1
wt_10	0.27677	1
wt_10	2.77834	1
wt_10	0.223545	1
wt_10	4.54542	1
wt_10	0.734505	1
wt_10	4.23671	1
wt_10	6.45087	1
wt_10	4.67316	1
wt_10	0.55354	1
wt_10	2.70383	1
wt_10	3.84285	1
wt_10	0.351285	1
wt_10	6.39764	1
wt_10	0.244835	1
wt_10	2.51222	1
wt_10	0.25548	1
wt_10	6.28055	1
wt_10	4.93928	1
wt_10	7.14279	1
wt_10	0.34064	1
wt_10	4.60928	1
wt_10	0.8516	1
wt_10	2.21416	1
wt_10	1.30933	1
wt_10	9.05889	1
wt_10	0.61741	1
wt_10	8.55858	1
wt_10	11.3476	1
wt_10	1.76707	1
T4G_2.5	0.862245	1
wt_2.5	1.37321	1
wt_2.5	0.76644	1
wt_2.5	0.34064	1
wt_2.5	0.93676	1
wt_2.5	3.88543	1
wt_2.5	1.77771	1
wt_2.5	0.70257	1
wt_2.5	0.180965	1
T4G_5	0.17032	1
T4G_5	0.91547	1
T4G_5	0.14903	1
T4G_5	1.89481	1
T4G_5	0.329995	1
T4G_5	0.457735	1
T4G_5	0.926115	1
wt_5	3.7151	1
wt_5	0.351285	1
wt_5	3.59801	1
wt_5	6.39764	1
wt_5	1.60739	1
wt_5	13.4233	1
wt_5	7.22795	1
wt_5	3.05511	1
wt_5	0.329995	1
wt_5	0.266125	1
wt_5	0.61741	1
wt_5	1.43708	1
wt_5	1.13902	1
wt_5	0.27677	1
wt_5	4.42832	1
wt_5	1.53288	1
wt_5	0.308705	1
wt_5	4.588	1
wt_5	0.19161	1
wt_5	4.23671	1
wt_5	1.12837	1
wt_5	0.6387	1
wt_5	4.94993	1
wt_5	1.64997	1
wt_5	0.78773	1
wt_5	1.24547	1
wt_5	2.10771	1
wt_5	1.18159	1
wt_5	5.13089	1
wt_5	4.46026	1
wt_5	0.308705	1
wt_5	5.2054	1
wt_5	2.13964	1
wt_5	2.57609	1
wt_5	3.98123	1
wt_5	2.25674	1
wt_5	1.94803	1
wt_5	2.11836	1
wt_5	3.27866	1
wt_5	2.62932	1
wt_5	1.73514	1
wt_5	0.713215	1
wt_5	0.68128	1
wt_5	1.20288	1
wt_5	0.48967	1
wt_5	17.362	1
T4G_10	1.18159	2
T4G_10	0.29806	2
T4G_10	1.41579	2
T4G_10	0.19161	2
T4G_10	1.24547	2
T4G_10	0.926115	2
T4G_10	0.372575	2
T4G_10	0.691925	2
T4G_10	0.65999	2
T4G_10	0.372575	2
T4G_10	0.76644	2
T4G_10	0.34064	2
T4G_10	0.393865	2
T4G_10	2.42706	2
T4G_10	0.159675	2
T4G_10	0.734505	2
T4G_10	0.57483	2
T4G_10	0.479025	2
T4G_10	0.138385	2
T4G_10	0.138385	2
T4G_10	0.19161	2
T4G_10	0.44709	2
T4G_10	2.19287	2
T4G_10	0.55354	2
T4G_10	0.138385	2
T4G_10	1.22418	2
T4G_10	0.223545	2
T4G_10	0.244835	2
T4G_10	0.19161	2
T4G_10	2.89544	2
T4G_10	0.40451	2
T4G_10	0.2129	2
T4G_10	3.59801	2
T4G_10	0.23419	2
T4G_10	2.23545	2
T4G_10	0.223545	2
T4G_10	0.34064	2
T4G_10	0.287415	2
T4G_10	1.64997	2
T4G_10	1.11773	2
T4G_10	2.8635	2
T4G_10	0.17032	2
T4G_10	0.74515	2
T4G_10	0.798375	2
T4G_10	0.266125	2
T4G_10	0.989985	2
T4G_10	0.436445	2
T4G_10	0.55354	2
T4G_10	0.23419	2
T4G_10	0.57483	2
T4G_10	0.223545	2
T4G_10	0.436445	2
T4G_10	0.329995	2
T4G_10	0.19161	2
T4G_10	0.31935	2
T4G_10	2.26738	2
T4G_10	0.76644	2
T4G_10	0.372575	2
T4G_10	0.8516	2
T4G_10	1.13902	2
T4G_10	0.351285	2
T4G_10	0.17032	2
T4G_10	0.14903	2
T4G_10	0.70257	2
T4G_10	1.85223	2
T4G_10	0.76644	2
T4G_10	0.44709	2
T4G_10	1.85223	2
T4G_10	0.48967	2
T4G_10	0.393865	2
T4G_10	0.500315	2
T4G_10	0.38322	2
T4G_10	2.26738	2
T4G_10	4.94993	2
T4G_10	0.840955	2
T4G_10	3.49156	2
T4G_10	0.415155	2
T4G_10	0.393865	2
T4G_10	0.48967	2
T4G_10	0.329995	2
T4G_10	0.55354	2
T4G_10	0.521605	2
T4G_10	0.53225	2
T4G_10	0.83031	2
T4G_10	1.35191	2
T4G_10	0.266125	2
T4G_10	0.25548	2
T4G_10	0.29806	2
T4G_10	0.606765	2
T4G_10	0.393865	2
T4G_10	1.51159	2
T4G_10	0.968695	2
T4G_10	0.457735	2
T4G_10	0.44709	2
T4G_10	0.840955	2
T4G_10	2.24609	2
T4G_10	0.2129	2
T4G_10	1.18159	2
wt_10	0.34064	2
wt_10	0.61741	2
wt_10	0.14903	2
wt_10	1.12837	2
wt_10	4.05574	2
wt_10	5.39701	2
wt_10	0.755795	2
wt_10	0.80902	2
wt_10	0.159675	2
wt_10	1.57546	2
wt_10	5.40766	2
wt_10	15.9994	2
wt_10	1.35191	2
wt_10	0.23419	2
wt_10	1.34127	2
wt_10	2.07578	2
wt_10	1.26676	2
wt_10	1.04321	2
wt_10	3.57672	2
wt_10	3.87478	2
wt_10	0.40451	2
wt_10	0.57483	2
wt_10	9.27179	2
wt_10	0.223545	2
wt_10	0.436445	2
wt_10	0.78773	2
wt_10	1.62868	2
wt_10	0.14903	2
wt_10	7.08957	2
wt_10	2.70383	2
wt_10	0.138385	2
wt_10	0.393865	2
wt_10	0.17032	2
wt_10	0.372575	2
wt_10	0.68128	2
wt_10	0.27677	2
wt_10	4.98186	2
wt_10	0.17032	2
wt_10	0.606765	2
wt_10	2.30997	2
wt_10	0.287415	2
wt_10	1.67127	2
wt_10	7.2386	2
wt_10	0.521605	2
wt_10	0.564185	2
wt_10	1.71385	2
wt_10	0.223545	2
wt_10	0.72386	2
wt_10	0.138385	2
wt_10	0.29806	2
wt_10	2.5548	2
wt_10	0.521605	2
wt_10	0.89418	2
wt_10	5.49282	2
wt_10	2.91673	2
wt_10	3.45962	2
wt_10	4.44961	2
wt_10	0.40451	2
wt_10	9.05889	2
wt_10	4.94993	2
wt_10	1.76707	2
wt_10	3.14027	2
wt_10	0.926115	2
wt_10	1.05385	2
wt_10	1.97997	2
wt_10	5.82282	2
wt_10	0.55354	2
wt_10	14.1791	2
wt_10	1.75642	2
wt_10	2.15029	2
wt_10	0.57483	2
wt_10	2.25674	2
wt_10	8.01568	2
wt_10	2.46964	2
wt_10	6.07829	2
wt_10	1.12837	2
wt_10	1.12837	2
wt_10	4.32187	2
wt_10	4.28993	2
wt_10	0.606765	2
wt_10	0.521605	2
wt_10	1.88417	2
wt_10	1.24547	2
wt_10	0.89418	2
wt_10	1.4903	2
wt_10	0.840955	2
wt_10	1.13902	2
wt_10	2.71448	2
wt_10	0.308705	2
wt_10	0.457735	2
wt_10	0.55354	2
wt_10	0.393865	2
wt_10	0.393865	2
wt_10	1.82029	2
wt_10	0.542895	2
wt_10	0.34064	2
wt_10	0.755795	2
wt_10	7.1215	2
wt_10	0.25548	2
wt_10	3.16156	2
wt_10	0.34064	2
wt_10	0.51096	2
wt_10	0.97934	2
wt_10	0.223545	2
wt_10	0.76644	2
wt_10	11.0921	2
wt_10	2.73576	2
wt_10	0.44709	2
wt_10	0.159675	2
wt_10	0.19161	2
wt_10	0.72386	2
wt_10	2.32061	2
wt_10	1.73514	2
wt_10	0.862245	2
wt_10	3.01254	2
wt_10	1.52224	2
wt_10	0.38322	2
wt_10	2.74641	2
wt_10	2.11836	2
wt_10	2.44835	2
wt_10	0.38322	2
wt_10	0.606765	2
wt_10	0.55354	2
wt_10	0.415155	2
wt_10	1.02192	2
wt_10	1.69256	2
wt_10	0.34064	2
wt_10	0.55354	2
wt_10	0.6387	2
wt_10	0.415155	2
wt_10	4.46026	2
wt_10	0.55354	2
wt_10	0.48967	2
wt_10	2.88479	2
wt_10	0.40451	2
wt_10	0.19161	2
wt_10	0.351285	2
wt_10	4.48154	2
wt_10	6.91925	2
wt_10	0.83031	2
wt_10	3.1935	2
wt_10	3.62995	2
wt_10	0.606765	2
wt_10	2.07578	2
wt_10	9.27179	2
wt_10	3.70446	2
wt_10	4.79025	2
wt_10	0.27677	2
wt_10	1.19224	2
wt_10	2.84221	2
wt_10	2.11836	2
wt_10	2.16093	2
wt_10	2.07578	2
wt_10	2.93802	2
wt_10	4.81154	2
wt_10	0.159675	2
wt_10	8.56922	2
wt_10	7.14279	2
wt_10	0.138385	2
wt_10	2.39513	2
wt_10	3.18285	2
wt_10	6.67441	2
wt_10	4.57735	2
wt_10	0.542895	2
wt_10	1.95868	2
wt_10	0.670635	2
wt_10	0.80902	2
wt_10	0.68128	2
wt_10	0.48967	2
wt_10	1.89481	2
wt_10	2.71448	2
wt_10	1.28805	2
wt_10	0.95805	2
wt_10	0.393865	2
wt_10	7.51537	2
wt_10	1.9161	2
wt_10	7.22795	2
wt_10	2.09707	2
wt_10	0.55354	2
wt_10	0.223545	2
wt_10	1.41579	2
wt_10	4.15155	2
wt_10	3.04447	2
wt_10	0.40451	2
wt_10	8.50535	2
wt_10	0.457735	2
wt_10	0.606765	2
wt_10	0.27677	2
wt_10	11.0069	2
wt_10	0.266125	2
wt_10	10.315	2
wt_10	0.521605	2
wt_10	1.14966	2
wt_10	2.44835	2
wt_10	1.0645	2
wt_10	1.89481	2
wt_10	0.628055	2
wt_10	0.36193	2
wt_10	0.31935	2
wt_10	3.37446	2
wt_10	1.50094	2
wt_10	13.285	2
wt_10	1.86288	2
wt_10	0.606765	2
wt_10	2.69319	2
wt_10	0.542895	2
wt_10	0.138385	2
wt_10	1.18159	2
wt_10	0.23419	2
wt_10	4.07704	2
wt_10	13.4446	2
wt_10	1.23482	2
wt_10	0.27677	2
wt_10	1.01127	2
wt_10	0.55354	2
wt_10	14.0301	2
wt_10	0.798375	2
wt_10	0.80902	2
wt_10	1.25611	2
wt_10	1.05385	2
wt_10	0.57483	2
wt_10	2.41642	2
wt_10	3.22544	2
wt_10	0.80902	2
wt_10	13.1253	2
wt_10	3.34253	2
wt_10	0.4258	2
wt_10	28.0922	2
wt_10	1.7032	2
wt_10	0.287415	2
wt_10	0.159675	2
wt_10	1.58611	2
wt_10	0.479025	2
wt_10	2.79963	2
wt_10	0.29806	2
wt_10	1.01127	2
wt_10	10.7089	2
wt_10	8.23923	2
wt_10	1.26676	2
wt_10	1.82029	2
wt_10	2.28868	2
wt_10	4.65186	2
wt_10	2.56544	2
wt_10	1.93739	2
wt_10	0.40451	2
wt_10	2.23545	2
wt_10	1.03256	2
wt_10	5.49282	2
wt_10	0.436445	2
wt_10	0.713215	2
wt_10	0.46838	2
wt_10	0.68128	2
wt_10	22.2374	2
wt_10	2.04384	2
wt_10	0.55354	2
wt_10	3.78962	2
wt_10	0.31935	2
wt_10	0.542895	2
wt_10	0.713215	2
wt_10	0.159675	2
wt_10	1.54353	2
wt_10	1.13902	2
wt_10	0.91547	2
wt_10	0.74515	2
wt_10	0.95805	2
wt_10	3.03383	2
wt_10	17.2875	2
wt_10	0.479025	2
wt_10	1.07515	2
wt_10	0.65999	2
wt_10	3.14027	2
wt_10	3.05511	2
wt_10	0.2129	2
wt_10	0.968695	2
wt_10	0.80902	2
wt_10	17.5536	2
wt_10	11.5179	2
wt_10	0.734505	2
wt_10	8.12214	2
wt_10	0.38322	2
wt_10	6.04636	2
wt_10	5.79088	2
wt_10	0.89418	2
wt_10	4.35381	2
wt_10	2.8635	2
wt_10	0.585475	2
wt_10	0.72386	2
wt_10	11.7734	2
wt_10	1.02192	2
wt_10	0.31935	2
wt_10	0.93676	2
wt_10	0.34064	2
wt_10	1.7032	2
wt_10	1.97997	2
wt_10	1.9161	2
wt_10	1.12837	2
wt_10	0.287415	2
wt_10	0.393865	2
wt_10	0.31935	2
wt_10	0.25548	2
wt_10	0.80902	2
wt_10	0.14903	2
wt_10	4.27929	2
wt_10	5.16282	2
wt_10	0.38322	2
wt_10	1.18159	2
wt_10	2.24609	2
wt_10	0.51096	2
wt_10	11.2943	2
wt_10	2.66125	2
wt_10	2.27803	2
wt_10	0.457735	2
wt_10	0.27677	2
wt_10	2.4377	2
wt_10	1.26676	2
wt_10	1.07515	2
wt_10	2.19287	2
wt_10	1.2774	2
wt_10	4.99251	2
wt_10	0.351285	2
wt_10	0.14903	2
wt_10	2.00126	2
wt_10	2.69319	2
wt_10	7.03634	2
wt_10	1.97997	2
wt_10	0.40451	2
wt_10	1.23482	2
wt_10	1.67127	2
wt_10	0.691925	2
wt_10	0.4258	2
wt_10	0.17032	2
wt_10	0.329995	2
wt_10	0.159675	2
wt_10	1.60739	2
wt_10	2.60803	2
wt_10	1.21353	2
wt_10	0.14903	2
wt_10	2.49093	2
wt_10	0.31935	2
wt_10	1.67127	2
wt_10	1.09644	2
wt_10	11.2092	2
wt_10	8.49471	2
wt_10	1.53288	2
wt_10	1.11773	2
wt_10	20.811	2
wt_10	0.947405	2
wt_10	0.55354	2
wt_10	0.926115	2
wt_10	0.8516	2
wt_10	0.606765	2
wt_10	0.23419	2
wt_10	0.6387	2
wt_10	2.74641	2
wt_10	1.46901	2
wt_10	0.883535	2
wt_10	2.21416	2
wt_10	1.01127	2
wt_10	8.05827	2
wt_10	5.16282	2
wt_10	3.49156	2
wt_10	6.67441	2
wt_10	0.53225	2
wt_10	0.34064	2
wt_10	6.99376	2
wt_10	0.51096	2
wt_10	1.11773	2
wt_10	12.114	2
wt_10	0.48967	2
wt_10	0.734505	2
wt_10	0.91547	2
wt_10	2.40577	2
wt_10	17.9049	2
wt_10	4.258	2
wt_10	0.415155	2
wt_10	1.04321	2
wt_10	2.04384	2
wt_10	6.99376	2
wt_10	1.46901	2
wt_10	0.53225	2
wt_10	0.23419	2
wt_10	0.29806	2
wt_10	2.04384	2
wt_10	0.564185	2
wt_10	6.18475	2
wt_10	1.1603	2
wt_10	2.37384	2
wt_10	0.38322	2
wt_10	0.40451	2
wt_10	2.04384	2
wt_10	5.29056	2
wt_10	6.13152	2
wt_10	2.3419	2
wt_10	2.50157	2
wt_10	3.99187	2
wt_10	0.926115	2
wt_10	0.31935	2
wt_10	0.436445	2
wt_10	1.14966	2
wt_10	11.3795	2
wt_10	2.35255	2
wt_10	1.38385	2
wt_10	0.393865	2
wt_10	7.34505	2
wt_10	0.436445	2
wt_10	7.44085	2
wt_10	9.00567	2
wt_10	1.07515	2
wt_10	0.223545	2
wt_10	2.27803	2
wt_10	0.926115	2
wt_10	4.588	2
wt_10	0.244835	2
wt_10	1.37321	2
wt_10	0.415155	2
wt_10	1.47965	2
wt_10	7.20667	2
wt_10	0.159675	2
wt_10	2.63996	2
wt_10	1.50094	2
wt_10	6.65313	2
wt_10	0.25548	2
wt_10	0.48967	2
wt_10	2.8635	2
wt_10	1.71385	2
wt_10	1.21353	2
wt_10	2.21416	2
T4G_2.5	0	2
wt_2.5	0.393865	2
wt_2.5	0.244835	2
wt_2.5	1.07515	2
wt_2.5	0.266125	2
wt_2.5	0.180965	2
wt_2.5	1.63933	2
wt_2.5	0.34064	2
wt_2.5	0.70257	2
wt_2.5	0.244835	2
wt_2.5	2.0332	2
wt_2.5	0.180965	2
wt_2.5	0.159675	2
wt_2.5	0.25548	2
wt_2.5	1.71385	2
T4G_5	0	2
wt_5	2.59738	2
wt_5	0.53225	2
wt_5	8.0902	2
wt_5	0.89418	2
wt_5	1.63933	2
wt_5	4.61993	2
wt_5	3.01254	2
wt_5	7.86665	2
wt_5	1.07515	2
wt_5	0.97934	2
wt_5	5.02444	2
wt_5	2.09707	2
wt_5	2.39513	2
wt_5	0.55354	2
wt_5	1.35191	2
wt_5	0.904825	2
wt_5	1.99062	2
wt_5	0.65999	2
wt_5	0.40451	2
wt_5	0.521605	2
wt_5	0.862245	2
wt_5	1.10708	2
wt_5	0.393865	2
wt_5	0.76644	2
wt_5	1.17095	2
wt_5	0.159675	2
wt_5	0.80902	2
wt_5	1.97997	2
T4G_10	2.15029	3
T4G_10	1.92674	3
T4G_10	0.25548	3
T4G_10	0.372575	3
T4G_10	1.3945	3
T4G_10	1.75642	3
T4G_10	1.03256	3
T4G_10	0.202255	3
T4G_10	1.11773	3
T4G_10	0.83031	3
T4G_10	1.30933	3
T4G_10	0.628055	3
T4G_10	0.87289	3
T4G_10	0.34064	3
T4G_10	1.08579	3
T4G_10	1.19224	3
T4G_10	0.691925	3
T4G_10	0.393865	3
T4G_10	0.57483	3
T4G_10	0.713215	3
T4G_10	0.36193	3
T4G_10	0.14903	3
T4G_10	0.202255	3
T4G_10	0.51096	3
T4G_10	2.69319	3
T4G_10	0.372575	3
T4G_10	0.138385	3
T4G_10	0.8516	3
T4G_10	1.35191	3
T4G_10	1.72449	3
T4G_10	1.99062	3
T4G_10	0.40451	3
T4G_10	0.713215	3
T4G_10	0.244835	3
T4G_10	0.48967	3
T4G_10	0.57483	3
T4G_10	2.08642	3
T4G_10	0.2129	3
T4G_10	3.06576	3
T4G_10	1.17095	3
T4G_10	0.70257	3
T4G_10	0.48967	3
T4G_10	0.904825	3
T4G_10	2.70383	3
T4G_10	0.542895	3
T4G_10	4.08768	3
T4G_10	0.27677	3
T4G_10	0.19161	3
T4G_10	0.53225	3
T4G_10	0.57483	3
T4G_10	0.29806	3
T4G_10	0.72386	3
T4G_10	0.65999	3
T4G_10	2.04384	3
T4G_10	0.968695	3
T4G_10	1.21353	3
T4G_10	1.10708	3
T4G_10	0.29806	3
T4G_10	4.15155	3
T4G_10	0.29806	3
T4G_10	0.542895	3
T4G_10	0.521605	3
T4G_10	1.74578	3
T4G_10	0.72386	3
T4G_10	0.34064	3
T4G_10	0.159675	3
T4G_10	1.28805	3
T4G_10	1.67127	3
T4G_10	0.38322	3
T4G_10	0.70257	3
T4G_10	0.926115	3
T4G_10	2.29932	3
T4G_10	1.34127	3
T4G_10	1.47965	3
T4G_10	0.266125	3
T4G_10	0.25548	3
T4G_10	0.904825	3
T4G_10	3.89607	3
T4G_10	1.21353	3
T4G_10	1.36256	3
T4G_10	0.34064	3
T4G_10	2.63996	3
T4G_10	0.23419	3
T4G_10	0.606765	3
T4G_10	2.52286	3
T4G_10	2.72512	3
T4G_10	0.138385	3
T4G_10	0.40451	3
T4G_10	3.34253	3
T4G_10	0.27677	3
T4G_10	2.21416	3
T4G_10	0.89418	3
T4G_10	0.585475	3
T4G_10	1.38385	3
T4G_10	2.66125	3
T4G_10	2.18222	3
T4G_10	1.3945	3
T4G_10	1.89481	3
T4G_10	0.17032	3
T4G_10	0.74515	3
T4G_10	0.138385	3
T4G_10	1.55417	3
T4G_10	4.08768	3
T4G_10	0.25548	3
T4G_10	1.20288	3
T4G_10	0.70257	3
T4G_10	0.14903	3
T4G_10	0.4258	3
T4G_10	0.27677	3
T4G_10	5.06702	3
T4G_10	0.180965	3
T4G_10	0.223545	3
T4G_10	1.11773	3
T4G_10	0.840955	3
T4G_10	2.59738	3
T4G_10	0.670635	3
T4G_10	1.41579	3
T4G_10	0.372575	3
T4G_10	0.372575	3
T4G_10	0.479025	3
T4G_10	1.08579	3
T4G_10	1.99062	3
T4G_10	0.6387	3
T4G_10	0.14903	3
T4G_10	0.61741	3
T4G_10	0.38322	3
T4G_10	2.40577	3
T4G_10	0.393865	3
T4G_10	0.947405	3
T4G_10	1.19224	3
T4G_10	0.57483	3
T4G_10	0.308705	3
T4G_10	0.223545	3
T4G_10	0.840955	3
T4G_10	0.38322	3
T4G_10	1.21353	3
T4G_10	1.45836	3
T4G_10	2.38448	3
T4G_10	0.34064	3
T4G_10	1.64997	3
T4G_10	0.97934	3
T4G_10	0.31935	3
T4G_10	2.62932	3
T4G_10	0.159675	3
T4G_10	0.46838	3
T4G_10	0.266125	3
T4G_10	0.29806	3
T4G_10	0.521605	3
T4G_10	0.819665	3
T4G_10	1.89481	3
T4G_10	0.202255	3
T4G_10	0.393865	3
T4G_10	1.61804	3
T4G_10	0.70257	3
T4G_10	0.80902	3
T4G_10	0.57483	3
T4G_10	0.40451	3
T4G_10	1.26676	3
T4G_10	0.27677	3
T4G_10	1.17095	3
T4G_10	0.436445	3
T4G_10	3.70446	3
T4G_10	1.93739	3
T4G_10	1.02192	3
T4G_10	1.35191	3
T4G_10	0.34064	3
T4G_10	1.14966	3
T4G_10	0.266125	3
T4G_10	2.73576	3
T4G_10	0.351285	3
T4G_10	0.14903	3
T4G_10	0.87289	3
T4G_10	2.0332	3
T4G_10	1.03256	3
T4G_10	2.129	3
wt_10	4.75831	3
wt_10	1.7032	3
wt_10	11.4966	3
wt_10	0.95805	3
wt_10	8.76084	3
wt_10	2.26738	3
wt_10	0.17032	3
wt_10	2.56544	3
wt_10	1.14966	3
wt_10	8.3989	3
wt_10	0.8516	3
wt_10	0.68128	3
wt_10	1.90545	3
wt_10	1.2774	3
wt_10	0.6387	3
wt_10	1.12837	3
wt_10	0.44709	3
wt_10	4.588	3
wt_10	1.11773	3
wt_10	3.29995	3
wt_10	0.287415	3
wt_10	2.93802	3
wt_10	3.81091	3
wt_10	1.84159	3
wt_10	0.51096	3
wt_10	0.372575	3
wt_10	0.36193	3
wt_10	2.65061	3
wt_10	0.798375	3
wt_10	2.06513	3
wt_10	11.0389	3
wt_10	0.29806	3
wt_10	1.44772	3
wt_10	1.97997	3
wt_10	0.628055	3
wt_10	0.904825	3
wt_10	8.71825	3
wt_10	22.3439	3
wt_10	0.138385	3
wt_10	0.393865	3
wt_10	0.48967	3
wt_10	1.37321	3
wt_10	0.713215	3
wt_10	4.96057	3
wt_10	3.20415	3
wt_10	0.649345	3
wt_10	1.24547	3
wt_10	1.80965	3
wt_10	2.30997	3
wt_10	1.58611	3
wt_10	1.37321	3
wt_10	1.77771	3
wt_10	0.691925	3
wt_10	0.72386	3
wt_10	0.691925	3
wt_10	3.74704	3
wt_10	0.46838	3
wt_10	4.72638	3
wt_10	2.36319	3
wt_10	0.521605	3
wt_10	0.521605	3
wt_10	0.44709	3
wt_10	5.99313	3
wt_10	0.798375	3
wt_10	9.38889	3
wt_10	0.17032	3
wt_10	1.86288	3
wt_10	1.57546	3
wt_10	1.68191	3
wt_10	0.372575	3
wt_10	1.24547	3
wt_10	1.799	3
wt_10	4.88605	3
wt_10	4.53477	3
wt_10	0.40451	3
wt_10	3.75768	3
wt_10	0.19161	3
wt_10	1.54353	3
wt_10	0.53225	3
wt_10	1.95868	3
wt_10	1.56482	3
wt_10	1.51159	3
wt_10	3.72575	3
wt_10	0.55354	3
wt_10	3.16156	3
wt_10	1.13902	3
wt_10	2.26738	3
wt_10	2.02255	3
wt_10	9.78275	3
wt_10	0.351285	3
wt_10	0.436445	3
wt_10	3.00189	3
wt_10	5.58863	3
wt_10	3.23608	3
wt_10	9.96372	3
wt_10	1.62868	3
wt_10	0.521605	3
wt_10	3.81091	3
wt_10	0.17032	3
wt_10	2.4377	3
wt_10	0.17032	3
wt_10	0.23419	3
wt_10	1.68191	3
wt_10	2.37384	3
wt_10	0.87289	3
wt_10	0.40451	3
wt_10	1.00063	3
wt_10	0.947405	3
wt_10	0.989985	3
wt_10	0.734505	3
wt_10	2.02255	3
wt_10	1.38385	3
wt_10	0.308705	3
wt_10	3.38511	3
wt_10	1.52224	3
wt_10	2.49093	3
wt_10	0.6387	3
wt_10	2.96996	3
wt_10	7.73892	3
wt_10	0.798375	3
wt_10	0.31935	3
wt_10	0.65999	3
wt_10	1.22418	3
wt_10	2.82092	3
wt_10	3.99187	3
wt_10	1.11773	3
wt_10	5.34379	3
wt_10	11.5072	3
wt_10	0.393865	3
wt_10	0.606765	3
wt_10	2.68254	3
wt_10	1.04321	3
wt_10	3.67252	3
wt_10	0.14903	3
wt_10	0.38322	3
wt_10	2.78899	3
wt_10	1.72449	3
wt_10	0.926115	3
wt_10	1.50094	3
wt_10	0.14903	3
wt_10	0.89418	3
wt_10	0.713215	3
wt_10	0.713215	3
wt_10	2.33126	3
wt_10	0.55354	3
wt_10	1.89481	3
wt_10	2.68254	3
wt_10	1.80965	3
wt_10	0.947405	3
wt_10	4.27929	3
wt_10	3.84285	3
wt_10	0.244835	3
wt_10	0.68128	3
wt_10	2.19287	3
wt_10	5.85475	3
wt_10	1.13902	3
wt_10	0.14903	3
wt_10	7.72827	3
wt_10	0.840955	3
wt_10	0.393865	3
wt_10	0.78773	3
wt_10	2.71448	3
wt_10	1.13902	3
wt_10	0.500315	3
wt_10	0.17032	3
wt_10	3.33189	3
wt_10	1.03256	3
wt_10	5.3225	3
wt_10	1.67127	3
wt_10	0.34064	3
wt_10	1.90545	3
wt_10	2.23545	3
wt_10	4.11961	3
wt_10	0.372575	3
wt_10	5.34379	3
wt_10	5.87604	3
wt_10	4.71573	3
wt_10	2.58674	3
wt_10	11.4114	3
wt_10	0.23419	3
wt_10	3.28931	3
wt_10	8.61181	3
wt_10	0.27677	3
wt_10	2.96996	3
wt_10	0.27677	3
wt_10	2.84221	3
wt_10	5.81217	3
wt_10	7.10022	3
wt_10	0.691925	3
wt_10	0.138385	3
wt_10	7.22795	3
wt_10	0.87289	3
wt_10	0.500315	3
wt_10	0.6387	3
wt_10	2.4377	3
wt_10	0.34064	3
wt_10	3.77897	3
wt_10	0.29806	3
wt_10	8.03697	3
wt_10	3.90672	3
wt_10	2.88479	3
wt_10	0.83031	3
wt_10	1.99062	3
wt_10	0.138385	3
wt_10	0.89418	3
wt_10	1.29869	3
wt_10	1.23482	3
wt_10	11.8798	3
wt_10	0.6387	3
wt_10	3.95994	3
wt_10	0.27677	3
wt_10	6.63183	3
wt_10	2.25674	3
wt_10	9.19728	3
wt_10	1.1603	3
wt_10	0.351285	3
wt_10	1.03256	3
wt_10	3.81091	3
wt_10	1.76707	3
wt_10	2.48028	3
wt_10	3.62995	3
wt_10	0.29806	3
wt_10	5.0138	3
wt_10	3.3106	3
wt_10	1.22418	3
wt_10	1.77771	3
wt_10	4.06639	3
wt_10	0.59612	3
wt_10	0.968695	3
wt_10	1.0645	3
wt_10	5.38637	3
wt_10	0.308705	3
wt_10	0.2129	3
wt_10	1.08579	3
wt_10	0.14903	3
wt_10	5.39701	3
wt_10	2.16093	3
wt_10	3.18285	3
wt_10	0.44709	3
wt_10	0.23419	3
wt_10	10.2831	3
wt_10	1.51159	3
wt_10	1.53288	3
wt_10	0.27677	3
wt_10	11.3689	3
wt_10	1.00063	3
wt_10	2.21416	3
wt_10	0.76644	3
wt_10	2.16093	3
wt_10	0.74515	3
wt_10	3.91736	3
wt_10	0.36193	3
wt_10	6.40829	3
wt_10	2.75705	3
wt_10	1.80965	3
wt_10	0.97934	3
wt_10	3.77897	3
wt_10	1.30933	3
wt_10	7.64311	3
wt_10	4.63058	3
wt_10	0.244835	3
wt_10	0.95805	3
wt_10	2.01191	3
wt_10	4.38574	3
wt_10	0.34064	3
wt_10	0.500315	3
wt_10	0.904825	3
wt_10	0.819665	3
wt_10	2.08642	3
wt_10	0.29806	3
wt_10	4.26865	3
wt_10	2.40577	3
wt_10	0.87289	3
wt_10	6.34442	3
wt_10	1.69256	3
wt_10	0.883535	3
wt_10	5.19476	3
wt_10	2.13964	3
wt_10	3.01254	3
wt_10	0.2129	3
wt_10	6.88732	3
wt_10	0.372575	3
wt_10	1.00063	3
wt_10	1.07515	3
wt_10	0.27677	3
wt_10	0.244835	3
wt_10	3.26802	3
wt_10	0.76644	3
wt_10	2.33126	3
wt_10	0.372575	3
wt_10	9.12276	3
wt_10	2.62932	3
wt_10	3.17221	3
wt_10	0.44709	3
wt_10	2.11836	3
wt_10	3.76833	3
wt_10	1.66062	3
wt_10	13.5085	3
wt_10	0.31935	3
wt_10	2.23545	3
wt_10	1.56482	3
wt_10	2.10771	3
wt_10	1.58611	3
wt_10	0.436445	3
wt_10	3.57672	3
wt_10	1.0645	3
wt_10	5.1096	3
wt_10	1.64997	3
wt_10	0.80902	3
wt_10	1.74578	3
wt_10	1.92674	3
wt_10	0.521605	3
wt_10	4.30058	3
wt_10	5.89733	3
wt_10	3.5235	3
wt_10	0.8516	3
wt_10	2.82092	3
wt_10	1.4903	3
T4G_2.5	0	3
wt_2.5	0	3
T4G_5	0	3
wt_5	0.308705	3
wt_5	0.479025	3
wt_5	1.26676	3
wt_5	8.06891	3
wt_5	1.73514	3
wt_5	3.55543	3
wt_5	0.457735	3
wt_5	0.6387	3
wt_5	0.55354	3
wt_5	2.13964	3
wt_5	2.26738	3
wt_5	0.80902	3
wt_5	0.17032	3
wt_5	0.19161	3
wt_5	1.88417	3
wt_5	1.09644	3
wt_5	3.20415	3
wt_5	1.74578	3
wt_5	4.38574	3
wt_5	1.51159	3
wt_5	0.51096	3
wt_5	2.88479	3
wt_5	0.968695	3
wt_5	1.41579	3
wt_5	0.65999	3
wt_5	0.542895	3
wt_5	0.968695	3
wt_5	0.415155	3
wt_5	0.72386	3

## Sheet: Fig2.a
	CTDcons			CTDy1f			CTDy1a
#Bonds	AvgDist	StdDist	Flory_Exp	AvgDist	StdDist	Flory_Exp	AvgDist	StdDist	Flory_Exp
1	0.33284	0.02567	0.00000	0.33348	0.02561	0.00000	0.33567	0.02566	0.00000
2	0.57755	0.05169	0.07051	0.57789	0.05198	0.07137	0.58144	0.05337	0.08020
3	0.78847	0.09532	0.32785	0.78904	0.09620	0.32850	0.79374	0.09824	0.33390
4	0.97327	0.14407	0.41170	0.97374	0.14549	0.41206	0.98090	0.14684	0.41734
5	1.13794	0.19477	0.45175	1.13805	0.19656	0.45180	1.14862	0.19645	0.45755
6	1.28706	0.24402	0.47450	1.28674	0.24584	0.47437	1.30106	0.24491	0.48054
7	1.42371	0.29163	0.48877	1.42284	0.29382	0.48846	1.44108	0.29222	0.49500
8	1.55021	0.33612	0.49832	1.54889	0.33836	0.49791	1.57093	0.33718	0.50470
9	1.66811	0.37852	0.50497	1.66634	0.38114	0.50448	1.69213	0.38067	0.51147
10	1.77864	0.41902	0.50972	1.77652	0.42199	0.50921	1.80593	0.42272	0.51634
11	1.88280	0.45810	0.51320	1.88043	0.46154	0.51267	1.91334	0.46365	0.51991
12	1.98137	0.49598	0.51576	1.97877	0.50008	0.51524	2.01514	0.50358	0.52257
13	2.07507	0.53266	0.51768	2.07229	0.53735	0.51716	2.11206	0.54248	0.52457
14	2.16446	0.56831	0.51913	2.16155	0.57362	0.51862	2.20464	0.58045	0.52610
15	2.25000	0.60281	0.52021	2.24701	0.60859	0.51972	2.29336	0.61736	0.52726
16	2.33205	0.63637	0.52102	2.32902	0.64271	0.52056	2.37860	0.65335	0.52815
17	2.41097	0.66897	0.52162	2.40791	0.67584	0.52117	2.46069	0.68835	0.52883
18	2.48706	0.70073	0.52206	2.48399	0.70817	0.52163	2.53995	0.72237	0.52934
19	2.56053	0.73169	0.52236	2.55744	0.73976	0.52195	2.61658	0.75545	0.52971
20	2.63164	0.76184	0.52256	2.62855	0.77051	0.52217	2.69084	0.78767	0.52998
21	2.70059	0.79125	0.52268	2.69750	0.80052	0.52230	2.76292	0.81914	0.53017
22	2.76754	0.81983	0.52274	2.76447	0.82964	0.52238	2.83297	0.84982	0.53029
23	2.83260	0.84770	0.52273	2.82952	0.85806	0.52239	2.90113	0.87979	0.53036
24	2.89589	0.87483	0.52269	2.89281	0.88579	0.52235	2.96756	0.90910	0.53038
25	2.95756	0.90128	0.52261	2.95442	0.91296	0.52228	3.03239	0.93777	0.53037
26	3.01763	0.92711	0.52249	3.01441	0.93958	0.52216	3.09571	0.96578	0.53033
27	3.07623	0.95231	0.52234	3.07290	0.96563	0.52201	3.15766	0.99314	0.53027
28	3.13344	0.97694	0.52217	3.12999	0.99119	0.52184	3.21830	1.01991	0.53019
29	3.18935	1.00096	0.52198	3.18578	1.01615	0.52165	3.27771	1.04610	0.53009
30	3.24398	1.02448	0.52177	3.24029	1.04064	0.52143	3.33594	1.07174	0.52999
31	3.29740	1.04750	0.52154	3.29360	1.06467	0.52121	3.39307	1.09682	0.52987
32	3.34969	1.07011	0.52130	3.34575	1.08836	0.52097	3.44916	1.12140	0.52975
33	3.40083	1.09235	0.52105	3.39676	1.11169	0.52071	3.50421	1.14553	0.52961
34	3.45093	1.11425	0.52079	3.44672	1.13462	0.52044	3.55830	1.16923	0.52947
35	3.50001	1.13590	0.52051	3.49568	1.15717	0.52016	3.61144	1.19257	0.52933
36	3.54811	1.15727	0.52023	3.54370	1.17926	0.51988	3.66367	1.21553	0.52917
37	3.59524	1.17840	0.51994	3.59078	1.20096	0.51959	3.71502	1.23812	0.52901
38	3.64146	1.19927	0.51964	3.63695	1.22228	0.51930	3.76552	1.26035	0.52885
39	3.68684	1.21988	0.51933	3.68224	1.24332	0.51899	3.81522	1.28224	0.52868
40	3.73138	1.24016	0.51902	3.72665	1.26411	0.51868	3.86416	1.30382	0.52850
41	3.77513	1.26012	0.51871	3.77025	1.28458	0.51836	3.91239	1.32508	0.52833
42	3.81812	1.27975	0.51840	3.81306	1.30475	0.51804	3.95991	1.34609	0.52815
43	3.86038	1.29907	0.51808	3.85512	1.32455	0.51772	4.00672	1.36685	0.52797
44	3.90188	1.31809	0.51776	3.89643	1.34403	0.51739	4.05284	1.38739	0.52779
45	3.94266	1.33678	0.51743	3.93703	1.36318	0.51706	4.09832	1.40774	0.52760
46	3.98274	1.35522	0.51710	3.97693	1.38208	0.51672	4.14319	1.42787	0.52742
47	4.02209	1.37338	0.51677	4.01611	1.40074	0.51638	4.18746	1.44779	0.52723
48	4.06077	1.39124	0.51643	4.05464	1.41914	0.51604	4.23120	1.46752	0.52705
49	4.09881	1.40884	0.51609	4.09255	1.43732	0.51570	4.27441	1.48704	0.52687
50	4.13619	1.42616	0.51575	4.12985	1.45523	0.51535	4.31710	1.50639	0.52669
51	4.17293	1.44330	0.51540	4.16655	1.47295	0.51501	4.35928	1.52556	0.52651
52	4.20907	1.46028	0.51505	4.20267	1.49046	0.51466	4.40095	1.54456	0.52633
53	4.24464	1.47709	0.51470	4.23823	1.50784	0.51432	4.44213	1.56342	0.52615
54	4.27966	1.49372	0.51434	4.27324	1.52509	0.51397	4.48282	1.58213	0.52597
55	4.31417	1.51018	0.51399	4.30776	1.54216	0.51362	4.52302	1.60071	0.52579
56	4.34816	1.52647	0.51364	4.34180	1.55907	0.51328	4.56277	1.61916	0.52561
57	4.38166	1.54259	0.51329	4.37540	1.57579	0.51294	4.60208	1.63743	0.52543
58	4.41464	1.55854	0.51294	4.40856	1.59233	0.51260	4.64095	1.65554	0.52525
59	4.44714	1.57427	0.51259	4.44126	1.60871	0.51226	4.67940	1.67346	0.52507
60	4.47919	1.58978	0.51224	4.47353	1.62497	0.51193	4.71745	1.69118	0.52490
61	4.51076	1.60508	0.51189	4.50534	1.64111	0.51159	4.75510	1.70872	0.52472
62	4.54190	1.62019	0.51154	4.53674	1.65712	0.51126	4.79240	1.72609	0.52455
63	4.57265	1.63515	0.51119	4.56775	1.67300	0.51093	4.82934	1.74329	0.52437
64	4.60299	1.64994	0.51084	4.59838	1.68869	0.51060	4.86596	1.76031	0.52420
65	4.63293	1.66458	0.51050	4.62865	1.70420	0.51028	4.90224	1.77718	0.52404
66	4.66248	1.67910	0.51016	4.65857	1.71953	0.50996	4.93823	1.79388	0.52387
67	4.69166	1.69349	0.50982	4.68814	1.73470	0.50964	4.97393	1.81045	0.52371
68	4.72046	1.70779	0.50948	4.71735	1.74972	0.50932	5.00933	1.82688	0.52355
69	4.74891	1.72202	0.50914	4.74623	1.76460	0.50901	5.04444	1.84316	0.52340
70	4.77700	1.73621	0.50880	4.77480	1.77938	0.50869	5.07926	1.85933	0.52324
71	4.80475	1.75037	0.50847	4.80307	1.79399	0.50839	5.11378	1.87536	0.52309
72	4.83216	1.76451	0.50814	4.83105	1.80843	0.50808	5.14799	1.89122	0.52294
73	4.85925	1.77861	0.50781	4.85876	1.82267	0.50778	5.18190	1.90690	0.52279
74	4.88603	1.79268	0.50748	4.88620	1.83673	0.50749	5.21551	1.92239	0.52264
75	4.91248	1.80669	0.50715	4.91335	1.85063	0.50719	5.24884	1.93772	0.52249
76	4.93867	1.82063	0.50683	4.94026	1.86436	0.50690	5.28188	1.95287	0.52234
77	4.96458	1.83453	0.50651	4.96692	1.87794	0.50662	5.31467	1.96786	0.52219
78	4.99023	1.84837	0.50619	4.99332	1.89134	0.50633	5.34719	1.98267	0.52205
79	5.01564	1.86214	0.50588	5.01945	1.90457	0.50605	5.37946	1.99731	0.52190
80	5.04079	1.87586	0.50557	5.04528	1.91760	0.50577	5.41147	2.01177	0.52176
81	5.06570	1.88955	0.50526	5.07084	1.93046	0.50549	5.44323	2.02604	0.52161
82	5.09035	1.90317	0.50495	5.09609	1.94315	0.50521	5.47471	2.04015	0.52147
83	5.11476	1.91675	0.50465	5.12104	1.95567	0.50493	5.50593	2.05409	0.52133
84	5.13894	1.93031	0.50435	5.14570	1.96805	0.50465	5.53688	2.06793	0.52118
85	5.16289	1.94383	0.50405	5.17005	1.98031	0.50437	5.56757	2.08166	0.52104
86	5.18663	1.95731	0.50376	5.19410	1.99247	0.50408	5.59799	2.09532	0.52089
87	5.21014	1.97075	0.50347	5.21787	2.00455	0.50380	5.62815	2.10893	0.52075
88	5.23344	1.98414	0.50318	5.24138	2.01659	0.50352	5.65806	2.12254	0.52060
89	5.25652	1.99749	0.50289	5.26459	2.02858	0.50324	5.68773	2.13615	0.52046
90	5.27943	2.01082	0.50261	5.28753	2.04053	0.50295	5.71716	2.14978	0.52031
91	5.30214	2.02416	0.50233	5.31023	2.05247	0.50267	5.74638	2.16341	0.52017
92	5.32465	2.03745	0.50205	5.33266	2.06437	0.50239	5.77539	2.17700	0.52002
93	5.34700	2.05068	0.50178	5.35483	2.07629	0.50210	5.80419	2.19059	0.51988
94	5.36919	2.06381	0.50151	5.37672	2.08824	0.50182	5.83280	2.20419	0.51974
95	5.39120	2.07683	0.50124	5.39834	2.10023	0.50153	5.86122	2.21782	0.51960
96	5.41303	2.08975	0.50098	5.41968	2.11224	0.50125	5.88943	2.23146	0.51946
97	5.43470	2.10257	0.50072	5.44078	2.12426	0.50096	5.91747	2.24512	0.51932
98	5.45621	2.11534	0.50046	5.46165	2.13630	0.50068	5.94534	2.25881	0.51918
99	5.47753	2.12803	0.50020	5.48230	2.14836	0.50039	5.97303	2.27255	0.51905
100	5.49868	2.14063	0.49995	5.50275	2.16044	0.50011	6.00054	2.28632	0.51891
101	5.51963	2.15316	0.49969	5.52300	2.17250	0.49983	6.02788	2.30010	0.51878
102	5.54039	2.16563	0.49944	5.54306	2.18453	0.49955	6.05503	2.31390	0.51865
103	5.56095	2.17799	0.49919	5.56290	2.19649	0.49926	6.08198	2.32770	0.51851
104	5.58137	2.19029	0.49894	5.58255	2.20840	0.49899	6.10874	2.34152	0.51838
105	5.60164	2.20257	0.49869	5.60202	2.22025	0.49871	6.13534	2.35537	0.51825
106	5.62173	2.21488	0.49845	5.62129	2.23202	0.49843	6.16178	2.36925	0.51812
107	5.64165	2.22722	0.49820	5.64037	2.24370	0.49815	6.18805	2.38316	0.51799
108	5.66142	2.23958	0.49796	5.65927	2.25530	0.49788	6.21415	2.39706	0.51786
109	5.68100	2.25196	0.49772	5.67799	2.26683	0.49760	6.24010	2.41091	0.51773
110	5.70038	2.26435	0.49747	5.69652	2.27830	0.49733	6.26589	2.42469	0.51760
111	5.71959	2.27677	0.49723	5.71492	2.28969	0.49706	6.29158	2.43842	0.51747
112	5.73863	2.28921	0.49699	5.73320	2.30101	0.49679	6.31717	2.45208	0.51735
113	5.75752	2.30163	0.49675	5.75135	2.31224	0.49653	6.34266	2.46570	0.51723
114	5.77626	2.31406	0.49651	5.76937	2.32334	0.49626	6.36808	2.47924	0.51711
115	5.79486	2.32648	0.49628	5.78729	2.33431	0.49600	6.39340	2.49269	0.51699
116	5.81330	2.33893	0.49604	5.80508	2.34520	0.49575	6.41864	2.50602	0.51688
117	5.83158	2.35140	0.49581	5.82271	2.35602	0.49549	6.44379	2.51923	0.51677
118	5.84973	2.36391	0.49558	5.84022	2.36678	0.49523	6.46886	2.53231	0.51666
119	5.86778	2.37645	0.49534	5.85761	2.37747	0.49498	6.49388	2.54527	0.51656
120	5.88572	2.38901	0.49512	5.87491	2.38807	0.49473	6.51884	2.55813	0.51646
121	5.90355	2.40157	0.49489	5.89209	2.39859	0.49449	6.54373	2.57089	0.51636
122	5.92130	2.41412	0.49467	5.90916	2.40902	0.49424	6.56854	2.58354	0.51626
123	5.93899	2.42665	0.49445	5.92616	2.41938	0.49400	6.59328	2.59610	0.51617
124	5.95658	2.43914	0.49423	5.94305	2.42965	0.49376	6.61794	2.60853	0.51607
125	5.97409	2.45157	0.49402	5.95988	2.43979	0.49352	6.64253	2.62084	0.51598
126	5.99152	2.46395	0.49381	5.97662	2.44982	0.49329	6.66704	2.63305	0.51589
127	6.00887	2.47623	0.49360	5.99327	2.45974	0.49306	6.69146	2.64514	0.51581
128	6.02611	2.48842	0.49339	6.00979	2.46957	0.49283	6.71580	2.65714	0.51572
129	6.04323	2.50050	0.49318	6.02620	2.47933	0.49260	6.74006	2.66901	0.51564
130	6.06024	2.51246	0.49298	6.04254	2.48903	0.49238	6.76424	2.68080	0.51556
131	6.07715	2.52428	0.49277	6.05878	2.49865	0.49215	6.78836	2.69247	0.51548
132	6.09397	2.53596	0.49257	6.07497	2.50819	0.49193	6.81244	2.70403	0.51540
133	6.11073	2.54750	0.49237	6.09110	2.51765	0.49172	6.83648	2.71546	0.51532
134	6.12746	2.55892	0.49218	6.10714	2.52702	0.49150	6.86044	2.72676	0.51525
135	6.14412	2.57021	0.49199	6.12309	2.53627	0.49129	6.88436	2.73792	0.51518
136	6.16074	2.58137	0.49180	6.13895	2.54541	0.49108	6.90823	2.74898	0.51511
137	6.17733	2.59242	0.49161	6.15472	2.55448	0.49087	6.93206	2.75994	0.51504
138	6.19387	2.60334	0.49143	6.17036	2.56346	0.49066	6.95584	2.77080	0.51498
139	6.21037	2.61416	0.49125	6.18590	2.57237	0.49045	6.97958	2.78156	0.51491
140	6.22682	2.62487	0.49107	6.20137	2.58121	0.49024	7.00332	2.79225	0.51485
141	6.24317	2.63547	0.49090	6.21678	2.58997	0.49004	7.02703	2.80283	0.51480
142	6.25944	2.64593	0.49072	6.23211	2.59866	0.48984	7.05071	2.81331	0.51474
143	6.27562	2.65627	0.49055	6.24737	2.60728	0.48964	7.07438	2.82367	0.51469
144	6.29173	2.66646	0.49038	6.26257	2.61581	0.48944	7.09802	2.83395	0.51464
145	6.30772	2.67652	0.49020	6.27771	2.62424	0.48925	7.12162	2.84420	0.51459
146	6.32361	2.68648	0.49003	6.29283	2.63258	0.48905	7.14519	2.85439	0.51454
147	6.33939	2.69634	0.48986	6.30792	2.64084	0.48886	7.16874	2.86456	0.51450
148	6.35508	2.70611	0.48969	6.32293	2.64903	0.48868	7.19225	2.87465	0.51445
149	6.37069	2.71579	0.48952	6.33786	2.65717	0.48849	7.21573	2.88466	0.51441
150	6.38623	2.72537	0.48936	6.35271	2.66522	0.48830	7.23918	2.89459	0.51437
151	6.40166	2.73486	0.48919	6.36751	2.67321	0.48812	7.26260	2.90444	0.51434
152	6.41698	2.74421	0.48902	6.38224	2.68111	0.48794	7.28596	2.91416	0.51430
153	6.43223	2.75347	0.48886	6.39693	2.68892	0.48776	7.30929	2.92383	0.51427
154	6.44736	2.76263	0.48869	6.41158	2.69667	0.48758	7.33257	2.93343	0.51423
155	6.46238	2.77170	0.48852	6.42618	2.70437	0.48741	7.35580	2.94295	0.51420
156	6.47727	2.78067	0.48836	6.44072	2.71202	0.48724	7.37899	2.95242	0.51417
157	6.49204	2.78958	0.48819	6.45522	2.71960	0.48707	7.40212	2.96182	0.51414
158	6.50671	2.79843	0.48802	6.46966	2.72710	0.48690	7.42520	2.97119	0.51411
159	6.52124	2.80723	0.48786	6.48400	2.73455	0.48673	7.44818	2.98051	0.51408
160	6.53569	2.81600	0.48769	6.49831	2.74190	0.48656	7.47115	2.98982	0.51405
161	6.55004	2.82476	0.48752	6.51257	2.74918	0.48640	7.49408	2.99913	0.51402
162	6.56430	2.83349	0.48736	6.52680	2.75636	0.48623	7.51695	3.00843	0.51399
163	6.57844	2.84215	0.48719	6.54101	2.76348	0.48607	7.53975	3.01773	0.51397
164	6.59246	2.85072	0.48703	6.55522	2.77052	0.48591	7.56249	3.02702	0.51394
165	6.60635	2.85921	0.48686	6.56942	2.77748	0.48576	7.58520	3.03631	0.51392
166	6.62009	2.86759	0.48669	6.58359	2.78435	0.48561	7.60787	3.04558	0.51389
167	6.63371	2.87592	0.48652	6.59773	2.79116	0.48546	7.63050	3.05483	0.51387
168	6.64721	2.88424	0.48635	6.61183	2.79794	0.48531	7.65314	3.06402	0.51385
169	6.66058	2.89250	0.48618	6.62588	2.80468	0.48516	7.67574	3.07318	0.51383
170	6.67381	2.90076	0.48601	6.63987	2.81142	0.48501	7.69831	3.08235	0.51381
171	6.68695	2.90901	0.48583	6.65378	2.81813	0.48487	7.72084	3.09151	0.51379
172	6.69994	2.91729	0.48566	6.66760	2.82483	0.48472	7.74332	3.10066	0.51378
173	6.71275	2.92561	0.48549	6.68130	2.83150	0.48457	7.76573	3.10978	0.51376
174	6.72547	2.93400	0.48531	6.69492	2.83815	0.48443	7.78813	3.11884	0.51374
175	6.73809	2.94248	0.48513	6.70843	2.84477	0.48428	7.81050	3.12782	0.51373
176	6.75063	2.95106	0.48496	6.72184	2.85137	0.48413	7.83287	3.13672	0.51372
177	6.76307	2.95973	0.48478	6.73511	2.85791	0.48398	7.85526	3.14554	0.51371
178	6.77541	2.96853	0.48461	6.74826	2.86442	0.48383	7.87764	3.15429	0.51370
179	6.78764	2.97747	0.48443	6.76130	2.87085	0.48368	7.90002	3.16299	0.51369
180	6.79972	2.98652	0.48426	6.77423	2.87722	0.48353	7.92238	3.17159	0.51368
181	6.81170	2.99567	0.48408	6.78709	2.88356	0.48338	7.94472	3.18011	0.51368
182	6.82358	3.00492	0.48390	6.79987	2.88988	0.48323	7.96705	3.18853	0.51367
183	6.83532	3.01422	0.48372	6.81258	2.89620	0.48308	7.98936	3.19684	0.51367
184	6.84692	3.02355	0.48354	6.82524	2.90250	0.48293	8.01164	3.20507	0.51367
185	6.85842	3.03288	0.48336	6.83787	2.90884	0.48279	8.03388	3.21318	0.51366
186	6.86983	3.04220	0.48318	6.85048	2.91523	0.48264	8.05611	3.22118	0.51366
187	6.88115	3.05149	0.48300	6.86305	2.92168	0.48250	8.07831	3.22905	0.51366
188	6.89245	3.06075	0.48282	6.87564	2.92821	0.48235	8.10052	3.23683	0.51366
189	6.90370	3.06998	0.48264	6.88824	2.93484	0.48222	8.12275	3.24452	0.51367
190	6.91490	3.07917	0.48247	6.90088	2.94154	0.48208	8.14500	3.25212	0.51367
191	6.92603	3.08835	0.48229	6.91349	2.94831	0.48195	8.16723	3.25964	0.51368
192	6.93708	3.09754	0.48212	6.92611	2.95515	0.48181	8.18946	3.26703	0.51368
193	6.94808	3.10674	0.48194	6.93871	2.96204	0.48168	8.21169	3.27428	0.51369
194	6.95901	3.11596	0.48177	6.95129	2.96898	0.48156	8.23389	3.28142	0.51370
195	6.96993	3.12525	0.48159	6.96391	2.97600	0.48143	8.25609	3.28842	0.51371
196	6.98082	3.13461	0.48142	6.97657	2.98306	0.48131	8.27830	3.29527	0.51372
197	6.99167	3.14397	0.48125	6.98927	2.99016	0.48119	8.30051	3.30195	0.51373
198	7.00251	3.15338	0.48108	7.00197	2.99727	0.48107	8.32272	3.30851	0.51375
199	7.01331	3.16283	0.48092	7.01468	3.00435	0.48096	8.34493	3.31494	0.51376
200	7.02404	3.17233	0.48075	7.02740	3.01144	0.48084	8.36713	3.32129	0.51378
201	7.03467	3.18195	0.48058	7.04010	3.01851	0.48073	8.38935	3.32751	0.51379
202	7.04527	3.19167	0.48042	7.05281	3.02558	0.48062	8.41160	3.33362	0.51381
203	7.05579	3.20151	0.48025	7.06551	3.03264	0.48051	8.43388	3.33959	0.51383
204	7.06623	3.21147	0.48009	7.07820	3.03969	0.48041	8.45617	3.34545	0.51385
205	7.07660	3.22156	0.47992	7.09083	3.04671	0.48030	8.47842	3.35124	0.51387
206	7.08688	3.23177	0.47976	7.10339	3.05374	0.48019	8.50064	3.35691	0.51390
207	7.09707	3.24208	0.47959	7.11590	3.06078	0.48009	8.52283	3.36250	0.51392
208	7.10715	3.25247	0.47942	7.12834	3.06780	0.47998	8.54497	3.36800	0.51394
209	7.11718	3.26295	0.47926	7.14072	3.07480	0.47987	8.56707	3.37345	0.51396
210	7.12715	3.27350	0.47909	7.15306	3.08177	0.47977	8.58913	3.37883	0.51399
211	7.13707	3.28415	0.47893	7.16536	3.08876	0.47966	8.61109	3.38411	0.51401
212	7.14688	3.29492	0.47876	7.17759	3.09581	0.47956	8.63296	3.38933	0.51403
213	7.15661	3.30579	0.47859	7.18976	3.10291	0.47945	8.65470	3.39453	0.51404
214	7.16625	3.31676	0.47843	7.20190	3.11007	0.47935	8.67634	3.39976	0.51406
215	7.17576	3.32783	0.47826	7.21397	3.11730	0.47925	8.69783	3.40497	0.51407
216	7.18519	3.33900	0.47809	7.22603	3.12461	0.47914	8.71922	3.41021	0.51409
217	7.19447	3.35031	0.47792	7.23808	3.13201	0.47904	8.74058	3.41549	0.51410
218	7.20356	3.36174	0.47774	7.25008	3.13947	0.47894	8.76183	3.42082	0.51411
219	7.21246	3.37329	0.47757	7.26203	3.14703	0.47884	8.78301	3.42615	0.51412
220	7.22120	3.38498	0.47739	7.27390	3.15469	0.47874	8.80411	3.43149	0.51414
221	7.22982	3.39679	0.47721	7.28571	3.16245	0.47864	8.82515	3.43681	0.51415
222	7.23829	3.40873	0.47703	7.29741	3.17029	0.47853	8.84607	3.44208	0.51415
223	7.24667	3.42079	0.47684	7.30905	3.17818	0.47843	8.86688	3.44732	0.51416
224	7.25495	3.43297	0.47666	7.32060	3.18612	0.47833	8.88758	3.45252	0.51417
225	7.26314	3.44524	0.47648	7.33207	3.19404	0.47822	8.90815	3.45769	0.51417
226	7.27129	3.45755	0.47629	7.34344	3.20197	0.47812	8.92856	3.46282	0.51417
227	7.27941	3.46985	0.47611	7.35474	3.20988	0.47801	8.94878	3.46787	0.51417
228	7.28754	3.48212	0.47593	7.36598	3.21782	0.47790	8.96882	3.47285	0.51417
229	7.29559	3.49432	0.47575	7.37716	3.22577	0.47780	8.98860	3.47775	0.51416
230	7.30359	3.50644	0.47557	7.38830	3.23371	0.47769	9.00822	3.48253	0.51415
231	7.31156	3.51850	0.47539	7.39940	3.24164	0.47759	9.02771	3.48717	0.51413
232	7.31952	3.53052	0.47522	7.41045	3.24952	0.47748	9.04706	3.49163	0.51412
233	7.32749	3.54250	0.47504	7.42143	3.25735	0.47738	9.06628	3.49593	0.51410
234	7.33541	3.55444	0.47487	7.43242	3.26516	0.47728	9.08539	3.50012	0.51409
235	7.34330	3.56639	0.47469	7.44344	3.27297	0.47717	9.10441	3.50421	0.51407
236	7.35116	3.57832	0.47452	7.45449	3.28071	0.47707	9.12330	3.50823	0.51405
237	7.35908	3.59030	0.47435	7.46565	3.28838	0.47698	9.14215	3.51228	0.51403
238	7.36705	3.60227	0.47418	7.47694	3.29599	0.47689	9.16095	3.51635	0.51401
239	7.37505	3.61424	0.47402	7.48837	3.30349	0.47680	9.17971	3.52049	0.51399
240	7.38312	3.62621	0.47386	7.49990	3.31089	0.47672	9.19845	3.52469	0.51397
241	7.39124	3.63821	0.47370	7.51154	3.31815	0.47664	9.21719	3.52899	0.51395
242	7.39946	3.65023	0.47354	7.52324	3.32532	0.47656	9.23590	3.53333	0.51393
243	7.40769	3.66224	0.47339	7.53496	3.33236	0.47649	9.25463	3.53768	0.51391
244	7.41600	3.67427	0.47324	7.54674	3.33934	0.47642	9.27341	3.54205	0.51390
245	7.42435	3.68637	0.47309	7.55856	3.34627	0.47635	9.29230	3.54641	0.51389
246	7.43276	3.69851	0.47295	7.57041	3.35313	0.47628	9.31125	3.55078	0.51388
247	7.44124	3.71067	0.47281	7.58225	3.35996	0.47621	9.33025	3.55508	0.51387
248	7.44983	3.72285	0.47267	7.59411	3.36683	0.47615	9.34932	3.55939	0.51386
249	7.45850	3.73503	0.47254	7.60601	3.37377	0.47608	9.36840	3.56367	0.51386
250	7.46719	3.74721	0.47240	7.61791	3.38079	0.47602	9.38746	3.56794	0.51385
251	7.47600	3.75936	0.47228	7.62981	3.38793	0.47596	9.40656	3.57220	0.51385
252	7.48483	3.77151	0.47215	7.64170	3.39513	0.47590	9.42568	3.57646	0.51385
253	7.49366	3.78365	0.47202	7.65356	3.40239	0.47584	9.44477	3.58075	0.51384
254	7.50257	3.79575	0.47190	7.66546	3.40973	0.47578	9.46380	3.58502	0.51384
255	7.51162	3.80784	0.47179	7.67738	3.41714	0.47572	9.48276	3.58932	0.51384
256	7.52079	3.81985	0.47167	7.68937	3.42466	0.47567	9.50167	3.59361	0.51383
257	7.53006	3.83180	0.47156	7.70137	3.43230	0.47562	9.52052	3.59786	0.51383
258	7.53950	3.84373	0.47146	7.71345	3.44005	0.47557	9.53933	3.60214	0.51383
259	7.54905	3.85568	0.47136	7.72558	3.44790	0.47552	9.55809	3.60642	0.51382
260	7.55872	3.86760	0.47126	7.73783	3.45586	0.47547	9.57675	3.61069	0.51382
261	7.56851	3.87951	0.47117	7.75025	3.46389	0.47543	9.59529	3.61497	0.51381
262	7.57844	3.89138	0.47108	7.76283	3.47196	0.47540	9.61371	3.61921	0.51380
263	7.58858	3.90317	0.47100	7.77565	3.48009	0.47537	9.63204	3.62345	0.51379
264	7.59885	3.91478	0.47092	7.78869	3.48825	0.47535	9.65029	3.62763	0.51378
265	7.60933	3.92627	0.47085	7.80203	3.49645	0.47533	9.66849	3.63178	0.51377
266	7.61999	3.93766	0.47078	7.81566	3.50466	0.47532	9.68667	3.63596	0.51376
267	7.63086	3.94890	0.47072	7.82956	3.51282	0.47532	9.70472	3.64015	0.51375
268	7.64186	3.96003	0.47066	7.84373	3.52092	0.47533	9.72267	3.64437	0.51374
269	7.65296	3.97108	0.47061	7.85814	3.52901	0.47534	9.74046	3.64861	0.51372
270	7.66420	3.98206	0.47056	7.87269	3.53713	0.47535	9.75813	3.65287	0.51371
271	7.67552	3.99293	0.47051	7.88740	3.54534	0.47537	9.77563	3.65722	0.51369
272	7.68699	4.00373	0.47047	7.90228	3.55361	0.47540	9.79309	3.66162	0.51367
273	7.69854	4.01442	0.47043	7.91730	3.56205	0.47543	9.81052	3.66608	0.51365
274	7.71026	4.02501	0.47040	7.93252	3.57059	0.47546	9.82794	3.67059	0.51363
275	7.72208	4.03547	0.47036	7.94790	3.57924	0.47549	9.84536	3.67516	0.51361
276	7.73400	4.04576	0.47033	7.96346	3.58794	0.47554	9.86279	3.67978	0.51359
277	7.74597	4.05592	0.47031	7.97919	3.59674	0.47558	9.88021	3.68439	0.51358
278	7.75795	4.06590	0.47028	7.99505	3.60555	0.47563	9.89758	3.68896	0.51356
279	7.76998	4.07575	0.47025	8.01105	3.61430	0.47568	9.91492	3.69347	0.51354
280	7.78210	4.08554	0.47023	8.02718	3.62295	0.47574	9.93217	3.69798	0.51353
281	7.79427	4.09524	0.47021	8.04341	3.63143	0.47579	9.94936	3.70251	0.51351
282	7.80645	4.10489	0.47019	8.05970	3.63972	0.47585	9.96646	3.70703	0.51349
283	7.81859	4.11450	0.47017	8.07609	3.64788	0.47591	9.98343	3.71152	0.51347
284	7.83071	4.12413	0.47015	8.09257	3.65596	0.47598	10.00034	3.71593	0.51345
285	7.84271	4.13368	0.47013	8.10908	3.66394	0.47604	10.01712	3.72032	0.51343
286	7.85464	4.14326	0.47011	8.12569	3.67184	0.47611	10.03385	3.72471	0.51340
287	7.86649	4.15292	0.47009	8.14239	3.67961	0.47618	10.05048	3.72906	0.51338
288	7.87826	4.16264	0.47006	8.15912	3.68727	0.47625	10.06703	3.73339	0.51335
289	7.88996	4.17243	0.47004	8.17593	3.69477	0.47632	10.08347	3.73767	0.51333
290	7.90158	4.18237	0.47001	8.19278	3.70224	0.47639	10.09985	3.74199	0.51330
291	7.91320	4.19238	0.46998	8.20970	3.70970	0.47647	10.11620	3.74639	0.51327
292	7.92483	4.20239	0.46996	8.22665	3.71710	0.47654	10.13248	3.75085	0.51325
293	7.93658	4.21232	0.46994	8.24377	3.72434	0.47662	10.14881	3.75543	0.51322
294	7.94847	4.22216	0.46992	8.26104	3.73143	0.47670	10.16519	3.76010	0.51320
295	7.96055	4.23180	0.46990	8.27848	3.73836	0.47679	10.18151	3.76484	0.51317
296	7.97274	4.24127	0.46989	8.29608	3.74506	0.47688	10.19779	3.76975	0.51315
297	7.98506	4.25058	0.46989	8.31381	3.75155	0.47697	10.21403	3.77485	0.51313
298	7.99767	4.25980	0.46989	8.33168	3.75782	0.47707	10.23027	3.78004	0.51310
299	8.01046	4.26884	0.46989	8.34960	3.76389	0.47716	10.24642	3.78524	0.51308
300	8.02343	4.27770	0.46990	8.36756	3.76982	0.47726	10.26259	3.79057	0.51305
301	8.03663	4.28645	0.46991	8.38553	3.77567	0.47736	10.27869	3.79601	0.51303
302	8.04999	4.29510	0.46993	8.40329	3.78144	0.47745	10.29465	3.80163	0.51300
303	8.06340	4.30370	0.46995	8.42088	3.78714	0.47754	10.31042	3.80747	0.51297
304	8.07682	4.31228	0.46997	8.43821	3.79282	0.47763	10.32602	3.81351	0.51294
305	8.09032	4.32083	0.46999	8.45529	3.79852	0.47771	10.34140	3.81978	0.51291
306	8.10393	4.32932	0.47002	8.47201	3.80420	0.47778	10.35654	3.82622	0.51287
307	8.11777	4.33772	0.47005	8.48850	3.80994	0.47785	10.37161	3.83278	0.51283
308	8.13190	4.34599	0.47008	8.50471	3.81572	0.47791	10.38655	3.83944	0.51279
309	8.14630	4.35418	0.47013	8.52067	3.82155	0.47796	10.40144	3.84623	0.51275
310	8.16092	4.36241	0.47018	8.53647	3.82741	0.47802	10.41632	3.85315	0.51271
311	8.17576	4.37061	0.47023	8.55218	3.83341	0.47807	10.43119	3.86015	0.51267
312	8.19075	4.37872	0.47028	8.56787	3.83948	0.47812	10.44598	3.86713	0.51263
313	8.20583	4.38668	0.47034	8.58351	3.84557	0.47817	10.46071	3.87419	0.51259
314	8.22108	4.39444	0.47040	8.59921	3.85184	0.47823	10.47553	3.88131	0.51255
315	8.23648	4.40211	0.47047	8.61502	3.85824	0.47828	10.49049	3.88845	0.51252
316	8.25193	4.40968	0.47054	8.63089	3.86468	0.47834	10.50554	3.89559	0.51249
317	8.26732	4.41711	0.47060	8.64690	3.87125	0.47840	10.52073	3.90283	0.51246
318	8.28268	4.42437	0.47067	8.66301	3.87796	0.47846	10.53601	3.91019	0.51243
319	8.29806	4.43143	0.47073	8.67933	3.88479	0.47852	10.55142	3.91751	0.51240
320	8.31331	4.43830	0.47079	8.69573	3.89166	0.47859	10.56692	3.92483	0.51238
321	8.32877	4.44491	0.47086	8.71235	3.89858	0.47866	10.58255	3.93214	0.51236
322	8.34420	4.45128	0.47093	8.72915	3.90556	0.47874	10.59832	3.93948	0.51234
323	8.35970	4.45746	0.47100	8.74608	3.91252	0.47882	10.61410	3.94689	0.51232
324	8.37526	4.46340	0.47107	8.76322	3.91945	0.47890	10.62985	3.95434	0.51230
325	8.39068	4.46919	0.47113	8.78060	3.92625	0.47899	10.64556	3.96162	0.51229
326	8.40619	4.47465	0.47120	8.79826	3.93294	0.47908	10.66126	3.96861	0.51227
327	8.42148	4.47965	0.47127	8.81620	3.93946	0.47918	10.67690	3.97527	0.51225
328	8.43681	4.48420	0.47133	8.83451	3.94587	0.47928	10.69255	3.98184	0.51224
329	8.45223	4.48834	0.47140	8.85319	3.95210	0.47940	10.70823	3.98828	0.51222
330	8.46757	4.49219	0.47147	8.87213	3.95805	0.47951	10.72384	3.99450	0.51220
331	8.48305	4.49571	0.47154	8.89142	3.96362	0.47964	10.73947	4.00044	0.51219
332	8.49845	4.49885	0.47160	8.91096	3.96873	0.47977	10.75515	4.00606	0.51217
333	8.51391	4.50170	0.47167	8.93074	3.97356	0.47990	10.77084	4.01128	0.51216
334	8.52928	4.50422	0.47174	8.95063	3.97817	0.48004	10.78656	4.01626	0.51214
335	8.54474	4.50653	0.47181	8.97079	3.98261	0.48018	10.80237	4.02098	0.51213
336	8.56028	4.50857	0.47188	8.99118	3.98703	0.48032	10.81836	4.02533	0.51212
337	8.57585	4.51048	0.47195	9.01175	3.99160	0.48047	10.83446	4.02941	0.51212
338	8.59142	4.51214	0.47202	9.03252	3.99638	0.48062	10.85070	4.03325	0.51211
339	8.60683	4.51366	0.47209	9.05356	4.00140	0.48078	10.86693	4.03689	0.51211
340	8.62206	4.51520	0.47215	9.07490	4.00641	0.48094	10.88307	4.04054	0.51211
341	8.63698	4.51681	0.47221	9.09614	4.01146	0.48109	10.89915	4.04418	0.51210
342	8.65185	4.51837	0.47227	9.11747	4.01649	0.48125	10.91518	4.04799	0.51210
343	8.66665	4.51983	0.47233	9.13880	4.02134	0.48141	10.93142	4.05202	0.51210
344	8.68132	4.52126	0.47238	9.15986	4.02606	0.48157	10.94771	4.05626	0.51210
345	8.69578	4.52280	0.47243	9.18091	4.03071	0.48172	10.96409	4.06070	0.51210
346	8.71018	4.52427	0.47248	9.20182	4.03523	0.48187	10.98068	4.06568	0.51210
347	8.72457	4.52561	0.47253	9.22275	4.03950	0.48202	10.99747	4.07108	0.51211
348	8.73858	4.52672	0.47257	9.24311	4.04363	0.48216	11.01436	4.07707	0.51212
349	8.75255	4.52804	0.47261	9.26340	4.04771	0.48230	11.03170	4.08331	0.51214
350	8.76637	4.52932	0.47265	9.28369	4.05189	0.48244	11.04921	4.09022	0.51216
351	8.78017	4.53093	0.47269	9.30419	4.05620	0.48258	11.06634	4.09748	0.51217
352	8.79402	4.53311	0.47273	9.32487	4.06053	0.48273	11.08337	4.10523	0.51219
353	8.80835	4.53594	0.47278	9.34561	4.06487	0.48287	11.10014	4.11349	0.51220
354	8.82286	4.53915	0.47283	9.36645	4.06951	0.48302	11.11657	4.12223	0.51220
355	8.83708	4.54269	0.47288	9.38699	4.07426	0.48316	11.13253	4.13120	0.51220
356	8.85153	4.54640	0.47293	9.40743	4.07905	0.48330	11.14826	4.14031	0.51220
357	8.86619	4.55026	0.47299	9.42841	4.08353	0.48345	11.16369	4.14926	0.51219
358	8.88146	4.55443	0.47305	9.44916	4.08774	0.48359	11.17835	4.15829	0.51217
359	8.89709	4.55858	0.47313	9.47007	4.09143	0.48374	11.19305	4.16768	0.51215
360	8.91302	4.56263	0.47321	9.49008	4.09463	0.48387	11.20735	4.17739	0.51212
361	8.92922	4.56677	0.47329	9.50915	4.09807	0.48398	11.22130	4.18759	0.51209
362	8.94449	4.57094	0.47336	9.52642	4.10140	0.48406	11.23468	4.19813	0.51205
363	8.96012	4.57596	0.47344	9.54320	4.10517	0.48413	11.24842	4.20814	0.51202
364	8.97629	4.58148	0.47352	9.55980	4.11053	0.48420	11.26190	4.21864	0.51199
365	8.99486	4.58542	0.47365	9.57684	4.11618	0.48428	11.27634	4.22863	0.51197

## Sheet: Fig2.d
#Dist	CTDconsCount	CTDcisP3-6Count
0.54000000	0.00000000	0.00000000
0.58000000	0.00000000	0.00000000
0.62000000	0.00008333	0.00108333
0.66000000	0.03819419	0.29688691
0.70000000	0.22980402	2.70298198
0.74000000	0.61874588	3.93627931
0.78000000	1.00952105	3.49136561
0.82000000	1.49093450	3.02178541
0.86000000	1.76809932	2.59684380
0.90000000	1.74157172	2.20898527
0.94000000	1.49940667	1.86345980
0.98000000	1.42157386	1.53035091
1.02000000	1.47810126	1.26529712
1.06000000	1.38985185	0.99866001
1.10000000	1.29707469	0.65146788
1.14000000	1.28515810	0.30144243
1.18000000	1.31501901	0.10472152
1.22000000	1.38343522	0.02486095
1.26000000	1.41979609	0.00324998
1.30000000	1.38546299	0.00027778
1.34000000	1.25724162	0.00000000
1.38000000	1.08582609	0.00000000
1.42000000	0.85691095	0.00000000
1.46000000	0.59330160	0.00000000
1.50000000	0.32124786	0.00000000
1.54000000	0.09872156	0.00000000
1.58000000	0.01422213	0.00000000
1.62000000	0.00066666	0.00000000
1.66000000	0.00002778	0.00000000
1.70000000	0.00000000	0.00000000

## Sheet: Fig2.e
CTDconsAvg																		CTDconsStd
	P	S	Y	S	P	T	S	P	S	Y	S	P	T	S	P	S			P	S	Y	S	P	T	S	P	S	Y	S	P	T	S	P	S
P	nan	-253.95669	-4.74336	-1.13605	-0.13468	-0.08409	-0.15397	-0.08704	-0.23975	-0.34812	-0.16161	-0.15969	-0.29553	-0.18719	-0.19332	-0.18710		P	nan	0.61197	0.36956	0.64834	0.03620	0.08678	0.19226	0.09789	0.15051	0.17045	0.10354	0.06691	0.16686	0.11786	0.09958	0.06871
S	nan	nan	-191.89736	-2.57445	-0.16506	-0.06123	-0.28166	-0.27672	-0.29346	-0.34831	-0.12782	-0.20025	-0.38984	-0.24974	-0.24129	-0.29050		S	nan	nan	0.67244	0.19111	0.02881	0.01927	0.29486	0.38470	0.14470	0.31063	0.09244	0.15273	0.42104	0.27823	0.14626	0.21099
Y	nan	nan	nan	-278.07427	-6.97722	-1.06286	-0.77379	-0.41564	-0.68137	-1.22074	-0.52184	-0.93360	-0.89477	-0.63539	-0.59778	-0.47097		Y	nan	nan	nan	1.07883	0.41758	0.13830	0.46881	0.37184	0.29107	0.81330	0.25222	0.53977	0.73176	0.46779	0.43001	0.12122
S	nan	nan	nan	nan	-202.36101	-4.30021	-3.52773	-0.19435	-0.13457	-0.92658	-0.20684	-0.35278	-0.22337	-0.17891	-0.09083	-0.22677		S	nan	nan	nan	nan	0.56680	0.47621	2.19980	0.09467	0.06907	0.56156	0.13227	0.23990	0.20507	0.12545	0.02913	0.19711
P	nan	nan	nan	nan	nan	-295.41708	-2.88425	-0.51277	-0.19990	-2.31457	-0.41872	-0.45242	-0.13416	-0.07820	-0.06053	-0.12384		P	nan	nan	nan	nan	nan	1.28359	0.23146	0.11284	0.04254	1.44564	0.19764	0.24846	0.06264	0.03916	0.01976	0.05879
T	nan	nan	nan	nan	nan	nan	-222.71397	-2.87641	-0.12147	-1.27274	-0.79585	-0.40171	-0.16161	-0.15521	-0.09225	-0.17045		T	nan	nan	nan	nan	nan	nan	1.17041	0.09071	0.01238	0.41444	0.67125	0.15619	0.08667	0.10741	0.07747	0.13759
S	nan	nan	nan	nan	nan	nan	nan	-202.36673	-3.64017	-4.94693	-1.37229	-0.18306	-0.16754	-0.10619	-0.03874	-0.24326		S	nan	nan	nan	nan	nan	nan	nan	0.60908	0.33232	1.95565	1.33846	0.05434	0.04627	0.04724	0.02937	0.31657
P	nan	nan	nan	nan	nan	nan	nan	nan	-257.68291	-3.76639	-1.48525	-0.23579	-0.18289	-0.12031	-0.07244	-0.21730		P	nan	nan	nan	nan	nan	nan	nan	nan	1.81949	0.74617	0.42406	0.09228	0.15976	0.11051	0.08110	0.17979
S	nan	nan	nan	nan	nan	nan	nan	nan	nan	-197.10393	-2.57018	-0.18354	-0.06005	-0.45469	-0.14553	-0.39913		S	nan	nan	nan	nan	nan	nan	nan	nan	nan	2.28760	0.28671	0.03331	0.03341	0.67294	0.17306	0.25177
Y	nan	nan	nan	nan	nan	nan	nan	nan	nan	nan	-278.88041	-7.36274	-1.07544	-0.59785	-0.42932	-0.50694		Y	nan	nan	nan	nan	nan	nan	nan	nan	nan	nan	1.75280	0.40260	0.11514	0.18854	0.23214	0.16322
S	nan	nan	nan	nan	nan	nan	nan	nan	nan	nan	nan	-202.77581	-4.08776	-2.59487	-0.21075	-0.18990		S	nan	nan	nan	nan	nan	nan	nan	nan	nan	nan	nan	0.46315	0.34583	0.75680	0.03201	0.04421
P	nan	nan	nan	nan	nan	nan	nan	nan	nan	nan	nan	nan	-295.71516	-3.06211	-0.60609	-0.21549		P	nan	nan	nan	nan	nan	nan	nan	nan	nan	nan	nan	nan	0.68778	0.28589	0.09658	0.02670
T	nan	nan	nan	nan	nan	nan	nan	nan	nan	nan	nan	nan	nan	-221.82316	-2.96902	-0.12022		T	nan	nan	nan	nan	nan	nan	nan	nan	nan	nan	nan	nan	nan	1.13977	0.05702	0.00329
S	nan	nan	nan	nan	nan	nan	nan	nan	nan	nan	nan	nan	nan	nan	-203.01086	-3.09421		S	nan	nan	nan	nan	nan	nan	nan	nan	nan	nan	nan	nan	nan	nan	0.13185	0.04774
P	nan	nan	nan	nan	nan	nan	nan	nan	nan	nan	nan	nan	nan	nan	nan	-254.62079		P	nan	nan	nan	nan	nan	nan	nan	nan	nan	nan	nan	nan	nan	nan	nan	0.56088
S	nan	nan	nan	nan	nan	nan	nan	nan	nan	nan	nan	nan	nan	nan	nan	nan		S	nan	nan	nan	nan	nan	nan	nan	nan	nan	nan	nan	nan	nan	nan	nan	nan
CTDcisP3-6Avg																		CTDcisP3-6Std
	P	S	Y	S	P	T	S	P	S	Y	S	P	T	S	P	S			P	S	Y	S	P	T	S	P	S	Y	S	P	T	S	P	S
P	nan	-253.34671	-5.50950	-0.82672	-0.22596	-1.38113	-0.49882	-0.29288	-0.38016	-0.97241	-0.17960	-0.30940	-0.65529	-0.79577	-0.54419	-0.49737		P	nan	1.17705	0.50953	0.41749	0.08710	0.45903	0.21553	0.07311	0.14575	0.24070	0.04576	0.21524	0.29629	0.51136	0.34995	0.18738
S	nan	nan	-191.73797	-2.46090	-1.07191	-1.65425	-1.18349	-0.66139	-0.43456	-0.76677	-0.19218	-0.28657	-1.67989	-1.74591	-0.84232	-0.54503		S	nan	nan	2.58562	0.20599	0.19097	0.21961	0.37121	0.53992	0.28881	0.15686	0.08585	0.20617	1.50727	1.54091	0.73112	0.25742
Y	nan	nan	nan	-275.85773	-8.55273	-7.78810	-0.88375	-0.74156	-1.49186	-2.63176	-0.50463	-0.60208	-1.46033	-1.77496	-1.37892	-0.85188		Y	nan	nan	nan	1.53477	0.38156	0.80709	0.19707	0.19414	0.75318	0.84664	0.14816	0.22940	0.55806	1.18246	0.79714	0.45421
S	nan	nan	nan	nan	-190.94479	-6.30189	-0.17494	-0.05887	-0.12027	-0.58297	-0.11674	-0.14813	-0.86025	-1.33398	-0.47702	-0.28777		S	nan	nan	nan	nan	0.47284	0.16538	0.03025	0.01777	0.04843	0.24096	0.08064	0.07560	0.46010	0.97522	0.14411	0.06379
P	nan	nan	nan	nan	nan	-292.31083	-3.34125	-1.02453	-2.22161	-1.89197	-0.34917	-0.35651	-0.65818	-1.21904	-0.19423	-0.17482		P	nan	nan	nan	nan	nan	0.27652	0.11482	0.22823	0.49772	0.79376	0.17255	0.26003	0.22225	1.20588	0.07265	0.06645
T	nan	nan	nan	nan	nan	nan	-216.71835	-5.28811	-7.27216	-1.43211	-0.44643	-0.11682	-0.32630	-0.53098	-0.19882	-0.17976		T	nan	nan	nan	nan	nan	nan	1.35826	0.48167	0.56284	0.52423	0.39261	0.07505	0.12060	0.25837	0.14038	0.09210
S	nan	nan	nan	nan	nan	nan	nan	-191.43947	-5.54131	-0.55833	-0.11762	-0.09997	-0.27993	-1.01093	-0.29413	-0.19621		S	nan	nan	nan	nan	nan	nan	nan	0.51950	0.19882	0.33772	0.13108	0.14801	0.13852	0.86384	0.27326	0.08476
P	nan	nan	nan	nan	nan	nan	nan	nan	-253.71999	-5.01597	-1.28128	-0.27459	-1.21760	-0.98553	-0.28388	-0.20280		P	nan	nan	nan	nan	nan	nan	nan	nan	1.47253	0.11805	0.84091	0.08561	0.51815	0.57411	0.15833	0.08406
S	nan	nan	nan	nan	nan	nan	nan	nan	nan	-189.72702	-2.23706	-1.41223	-1.89079	-2.18698	-0.27699	-0.24380		S	nan	nan	nan	nan	nan	nan	nan	nan	nan	2.44841	0.18665	0.86367	0.62878	1.52004	0.20325	0.21277
Y	nan	nan	nan	nan	nan	nan	nan	nan	nan	nan	-277.71835	-7.99689	-7.23910	-1.19737	-0.39217	-0.62363		Y	nan	nan	nan	nan	nan	nan	nan	nan	nan	nan	1.86748	0.36189	0.92328	0.51263	0.12569	0.14066
S	nan	nan	nan	nan	nan	nan	nan	nan	nan	nan	nan	-190.14157	-6.56705	-0.23895	-0.09390	-0.08545		S	nan	nan	nan	nan	nan	nan	nan	nan	nan	nan	nan	0.43456	0.66559	0.13941	0.11524	0.06885
P	nan	nan	nan	nan	nan	nan	nan	nan	nan	nan	nan	nan	-293.67418	-3.30043	-0.74099	-1.79763		P	nan	nan	nan	nan	nan	nan	nan	nan	nan	nan	nan	nan	0.62139	0.16069	0.22737	0.42398
T	nan	nan	nan	nan	nan	nan	nan	nan	nan	nan	nan	nan	nan	-212.38951	-4.61048	-6.86200		T	nan	nan	nan	nan	nan	nan	nan	nan	nan	nan	nan	nan	nan	1.39093	0.20536	0.29971
S	nan	nan	nan	nan	nan	nan	nan	nan	nan	nan	nan	nan	nan	nan	-190.96868	-5.67657		S	nan	nan	nan	nan	nan	nan	nan	nan	nan	nan	nan	nan	nan	nan	0.25018	0.18154
P	nan	nan	nan	nan	nan	nan	nan	nan	nan	nan	nan	nan	nan	nan	nan	-254.03852		P	nan	nan	nan	nan	nan	nan	nan	nan	nan	nan	nan	nan	nan	nan	nan	0.31441
S	nan	nan	nan	nan	nan	nan	nan	nan	nan	nan	nan	nan	nan	nan	nan	nan		S	nan	nan	nan	nan	nan	nan	nan	nan	nan	nan	nan	nan	nan	nan	nan	nan

## Sheet: Fig2.f
#Dist	CTDconsT1	CTDconsT2	CTDconsT3	CTDs2aT1	CTDs2aT2	CTDs2aT3	CTDt4gT1	CTDt4gT2	CTDt4gT3	CTDs7aT1	CTDs7aT2	CTDs7aT3
0.37683333	0.00000000	0.00000000	0.00000000	0.00000000	0.00000000	0.00000000	0.00000000	0.00000000	0.00000000	0.00000000	0.00000000	0.00000000
0.40366667	0.00000000	0.00000000	0.00000000	0.00000000	0.00000000	0.00000000	0.00000000	0.00000000	0.00000000	0.00000000	0.00000000	0.00004141
0.43050000	0.00041408	0.00020704	0.00008282	0.00000000	0.00000000	0.00004141	0.00008282	0.00053830	0.00000000	0.00033126	0.00600410	0.00049689
0.45733333	0.00546580	0.00666662	0.00322979	0.00066252	0.00227742	0.00194616	0.00132504	0.01734978	0.00144927	0.00749477	0.09772192	0.00799167
0.48416667	0.07515478	0.14368434	0.04616946	0.00944093	0.05950271	0.01933735	0.01387154	0.27912857	0.02074520	0.08057917	0.41858934	0.08269096
0.51100000	0.50620781	0.77129921	0.30964597	0.12095157	0.51709800	0.10695581	0.18658261	1.23042658	0.14852903	0.44587694	0.56947861	0.38943840
0.53783333	1.41154338	1.38719572	1.01630792	0.59742873	1.67166587	0.35208875	0.95829589	1.84889037	0.67200380	1.21436043	0.81614363	1.15498195
0.56466667	1.67063068	1.95377579	1.46831319	1.30496024	2.90292061	0.58049302	2.02913761	1.79907703	1.53448252	1.69990585	1.41092227	1.61920246
0.59150000	1.25063348	2.60060378	1.17614123	1.46628422	3.29016440	0.60459224	2.26685859	2.30197223	1.87928354	1.43440038	1.88785491	1.26698948
0.61833333	0.67941576	2.43070843	0.82281025	0.93138095	2.64292234	0.45515225	1.97365144	2.14752192	1.60106593	0.87684716	1.83857988	0.79697191
0.64516667	0.34181967	1.43365504	0.54952015	0.47424114	1.60669736	0.30509113	1.44582887	1.15651403	1.14487850	0.50335068	1.37183350	0.48774002
0.67200000	0.26186161	0.79047092	0.40322713	0.33320689	0.90935212	0.24869399	0.90516995	0.61018227	0.70877374	0.34910740	0.91610155	0.36596029
0.69883333	0.32500819	0.49316441	0.39192285	0.31565007	0.56479955	0.26393199	0.59419894	0.39287523	0.50985167	0.34736828	0.64281145	0.40330994
0.72566667	0.41424154	0.38844462	0.45842344	0.33743046	0.41486266	0.31262732	0.55912671	0.31585711	0.55217023	0.40968671	0.45544210	0.51635267
0.75250000	0.43573208	0.37030809	0.47490367	0.35391068	0.35515291	0.31556725	0.72276951	0.29469783	0.87444552	0.41672600	0.36393132	0.55722196
0.77933333	0.45221231	0.49030729	0.49672547	0.50997590	0.44123929	0.35428335	1.10309824	0.38670550	1.55087993	0.45018333	0.41958312	0.58537912
0.80616667	0.71825608	0.97817153	0.76401147	1.09639021	0.83361763	0.65357742	1.73352882	0.79055374	2.17547204	0.71299732	0.73312141	0.82194069
0.83300000	1.40794092	1.82193402	1.41746467	2.06839201	1.44512494	1.39506316	2.37360736	1.57328144	2.54743643	1.36483562	1.37816887	1.41700919
0.85983333	2.33099895	2.51344080	2.32851450	2.71190739	1.93804091	2.34760340	2.75890500	2.47580130	2.80225875	2.20598943	2.15244942	2.20938486
0.88666667	3.13016547	2.88432860	3.19471990	3.07985524	2.28437400	3.21356036	2.73902936	2.95087060	2.71758023	2.94275471	2.72722820	2.93973195
0.91350000	3.69123833	2.96871727	3.79140330	3.52511107	2.71691771	3.75392943	2.54967244	2.97571515	2.53025228	3.46465599	3.07563167	3.34904600
0.94033333	4.14465146	2.93861395	4.22411263	3.90163030	3.20933678	4.20249786	2.44391745	2.82743457	2.49352375	3.93082266	3.26151035	3.67467530
0.96716667	4.40382157	2.82925650	4.32891524	4.02034587	2.94478368	4.96547414	2.52221921	2.70991982	2.59853340	4.30113075	3.33451193	3.86005708
0.99400000	3.33293844	2.35745840	3.36925290	3.21082746	2.20723166	4.50328261	2.64151448	2.42375196	2.79248656	3.40896278	3.00060111	3.30192416
1.02083333	2.65927834	1.97646715	2.72205225	2.67530308	1.81754482	3.52759553	2.46470407	2.31211709	2.64954755	2.85530188	2.75323216	3.13517579
1.04766667	2.69675221	1.91973875	2.59174256	3.01430703	1.75675847	3.53252303	1.63232866	2.38557416	1.93684009	2.88813810	2.61724963	3.19397457
1.07450000	0.89200233	0.77900102	0.88661935	1.16798393	0.70032659	1.21030249	0.60359846	1.00831626	0.76682719	0.92674330	0.97278855	1.09084159
1.10133333	0.02869546	0.03946143	0.03080725	0.03946143	0.03432689	0.04086929	0.04393345	0.05188371	0.05759796	0.02852983	0.04550694	0.03855047
1.12816667	0.00000000	0.00000000	0.00004141	0.00004141	0.00004141	0.00000000	0.00012422	0.00012422	0.00016563	0.00000000	0.00008282	0.00000000
1.15500000	0.00000000	0.00000000	0.00000000	0.00000000	0.00000000	0.00000000	0.00000000	0.00000000	0.00000000	0.00000000	0.00000000	0.00000000

## Sheet: Fig2.g
#Dist	CTDconsT1	CTDconsT2	CTDconsT3	CTDcisP3T1	CTDcisP3T2	CTDcisP3T3	CTDcisP6T1	CTDcisP6T2	CTDcisP6T3	CTDcisP3-6T1	CTDcisP3-6T2	CTDcisP3-6T3
0.37683333	0.00000000	0.00000000	0.00000000	0.00000000	0.00000000	0.00004141	0.00000000	0.00000000	0.00000000	0.00000000	0.00000000	0.00000000
0.40366667	0.00000000	0.00000000	0.00000000	0.00041408	0.00000000	0.00004141	0.00000000	0.00008282	0.00000000	0.00012422	0.00066252	0.00012422
0.43050000	0.00041408	0.00020704	0.00008282	0.00318838	0.00012422	0.00086956	0.00086956	0.00144927	0.00008282	0.00091097	0.02364373	0.00265009
0.45733333	0.00546580	0.00666662	0.00322979	0.02016550	0.00621114	0.00919249	0.02973065	0.00923389	0.00571425	0.00202897	0.14012329	0.02459611
0.48416667	0.07515478	0.14368434	0.04616946	0.06053790	0.05511350	0.03855047	0.21184124	0.04364360	0.07548604	0.00550721	0.23759676	0.09039277
0.51100000	0.50620781	0.77129921	0.30964597	0.09088966	0.31871423	0.08074480	0.51672533	0.09780473	0.31912831	0.01064175	0.20053697	0.14915014
0.53783333	1.41154338	1.38719572	1.01630792	0.07805331	1.34541546	0.07043431	0.85784107	0.12890183	0.63084466	0.01130427	0.16397406	0.12890183
0.56466667	1.67063068	1.95377579	1.46831319	0.05987538	2.92200951	0.05122119	0.81423888	0.17010239	0.62123809	0.01565207	0.16956409	0.09933681
0.59150000	1.25063348	2.60060378	1.17614123	0.04778436	3.48730594	0.08799113	0.50409602	0.20389098	0.43005924	0.02592115	0.15668633	0.09954385
0.61833333	0.67941576	2.43070843	0.82281025	0.05511350	2.60180460	0.18306296	0.31275154	0.25316601	0.26935638	0.04745310	0.12968858	0.10637610
0.64516667	0.34181967	1.43365504	0.54952015	0.06298095	1.41117072	0.22770035	0.24840414	0.33900395	0.22509167	0.07966821	0.16045442	0.09863288
0.67200000	0.26186161	0.79047092	0.40322713	0.07556885	0.73531601	0.20865285	0.33333111	0.53407511	0.27660271	0.11536155	0.17324936	0.09420227
0.69883333	0.32500819	0.49316441	0.39192285	0.11962653	0.42397233	0.21109590	0.58314311	0.77742753	0.36856897	0.16434673	0.27722382	0.15486439
0.72566667	0.41424154	0.38844462	0.45842344	0.35386928	0.28476001	0.34724406	0.73672387	1.12678338	0.42707790	0.58140399	0.82413529	0.43879625
0.75250000	0.43573208	0.37030809	0.47490367	1.39895548	0.23834210	1.24500205	0.67606175	2.27344240	0.42827872	2.09741873	2.45658818	1.30450476
0.77933333	0.45221231	0.49030729	0.49672547	4.24291167	0.33101229	3.98916595	0.72210699	4.31657578	0.46007975	4.96361080	4.89884933	3.38420104
0.80616667	0.71825608	0.97817153	0.76401147	6.81838105	0.73800750	6.52198551	1.00218794	5.85134815	0.69867029	7.00757233	6.26546548	5.65569728
0.83300000	1.40794092	1.82193402	1.41746467	7.41539570	1.50321979	6.91125827	1.42139839	6.59333079	1.32077794	6.79589672	6.41796964	7.00405269
0.85983333	2.33099895	2.51344080	2.32851450	6.48856958	2.28677565	6.17349922	2.02284366	6.51622985	2.23253170	5.74315012	6.01826216	6.99639228
0.88666667	3.13016547	2.88432860	3.19471990	4.87305240	2.84283819	4.99002884	2.65762203	4.68464786	3.10238097	4.45914212	4.86800067	5.71139050
0.91350000	3.69123833	2.96871727	3.79140330	3.51604281	2.93964914	4.08258148	2.98490764	2.42992169	3.70424032	3.56921016	2.72561330	4.08332682
0.94033333	4.14465146	2.93861395	4.22411263	1.30152341	2.75174149	1.63017547	3.34026759	0.79121626	4.16523103	1.39112944	0.83055347	1.46069420
0.96716667	4.40382157	2.82925650	4.32891524	0.17465722	2.73364637	0.19693450	4.22701116	0.11801164	4.75073437	0.17337359	0.12173832	0.17184150
0.99400000	3.33293844	2.35745840	3.36925290	0.00952375	2.40793426	0.00944093	4.02316158	0.00654240	4.12866813	0.00625255	0.00633536	0.00720492
1.02083333	2.65927834	1.97646715	2.72205225	0.00000000	2.07596960	0.00016563	3.84411516	0.00024845	3.53728491	0.00000000	0.00016563	0.00020704
1.04766667	2.69675221	1.91973875	2.59174256	0.00000000	2.02280225	0.00000000	3.98212666	0.00000000	3.78564764	0.00000000	0.00000000	0.00000000
1.07450000	0.89200233	0.77900102	0.88661935	0.00000000	0.76790378	0.00000000	1.18177266	0.00000000	1.26334561	0.00000000	0.00000000	0.00000000
1.10133333	0.02869546	0.03946143	0.03080725	0.00000000	0.03519645	0.00000000	0.03180103	0.00000000	0.03995833	0.00000000	0.00000000	0.00000000
1.12816667	0.00000000	0.00000000	0.00004141	0.00000000	0.00012422	0.00000000	0.00000000	0.00000000	0.00000000	0.00000000	0.00000000	0.00000000
1.15500000	0.00000000	0.00000000	0.00000000	0.00000000	0.00000000	0.00000000	0.00000000	0.00000000	0.00000000	0.00000000	0.00000000	0.00000000

[truncated: 46 more sheets: Fig3.a, Fig3.c, Fig3.e, Fig3.h, Fig3.i, S1.b, S1.g, S1.h, S3.a, S3.b, S4.b, S4.d, S4.g, S5.a, S5.b, S5.c, S5.d, S6.b, S6.c, S7.b …]
